# Supplementary material for: Circular RNAs are down-regulated in KRAS mutant colon cancer cells and can be transferred to exosomes
Source: Sci Rep. 2016 Nov 28;6:37982. doi: 10.1038/srep37982 (PMC5125100; doi:10.1038/srep37982)
Supplement: Supplementary Table S3 [file srep37982-s2.xls]

## Sheet: DKO1.cell.1.txt
name	position	length	H2T-reads	gene	status
Curcular1	chr4:187627717-187630999	3283	622	FAT1	cover
Curcular2	chr11:33307959-33309057	1099	381	HIPK3	cover
Curcular3	chr14:32559708-32563592	3885	309	ARHGAP5	cover
Curcular4	chr14:32559708-32586493	26786	180	ARHGAP5	cover
Curcular5	chr4:25789846-25804084	14239	173	SEL1L3	cover
Curcular6	chr9:19200867-19378876	178010	168	DENND4C	cover
Curcular7	chr22:42912017-42973104	61088	125	SERHL2	cover
Curcular8	chr20:30954187-30956926	2740	122	ASXL1	cover
Curcular9	chr4:144464662-144465125	464	117	SMARCA5	cover
Curcular10	chr11:130130751-130131824	1074	112	ZBTB44	cover
Curcular11	chr17:20107646-20109225	1580	110	SPECC1,SPECC1,SPECC1	cover
Curcular12	chr5:95091100-95099324	8225	99	RHOBTB3	cover
Curcular13	chr1:117944808-117963271	18464	96	MAN1A2	cover
Curcular14	chr6:47251674-47254331	2658	95	TNFRSF21	cover
Curcular15	chr12:70193989-70195501	1513	80	RAB3IP	cover
Curcular16	chr9:138773479-138774924	1446	74	CAMSAP1	cover
Curcular17	chr18:9182380-9221997	39618	71	ANKRD12,ANKRD12	cover
Curcular18	chr12:49525081-49580616	55536	70	TUBA1B,TUBA1A	join
Curcular19	chr1:117944808-117984947	40140	69	MAN1A2	cover
Curcular22	chr12:120592774-120593523	750	64	GCN1L1,MIR4498	cover
Curcular21	chr18:19345733-19359646	13914	64	MIB1	cover
Curcular20	chr22:21288067-21288532	466	64	CRKL	cover
Curcular23	chr6:158733083-158735300	2218	63	TULP4	join
Curcular24	chr20:34302107-34313077	10971	60	RBM39	cover
Curcular25	chr1:1586823-1650894	64072	58	CDK11B,SLC35E2B,MMP23A	cover
Curcular26	chr7:99621042-99621930	889	57	ZKSCAN1	cover
Curcular27	chr2:55209651-55214834	5184	55	RTN4	cover
Curcular28	chr22:42204879-42206295	1417	54	CCDC134	cover
Curcular29	chr4:153332455-153333681	1227	53	FBXW7	cover
Curcular34	chr9:114148657-114154104	5448	53	KIAA0368	cover
Curcular30	chr4:77055328-77065626	10299	51	NUP54	cover
Curcular33	chr5:167915607-167921655	6049	51	RARS	cover
Curcular31	chr3:31617888-31621588	3701	51	STT3B	cover
Curcular32	chr18:12999420-13019205	19786	51	CEP192	cover
Curcular35	chr3:157839892-157841780	1889	50	RSRC1	cover
Curcular36	chr1:117944808-117957453	12646	49	MAN1A2	cover
Curcular37	chr6:4891947-4892613	667	48	CDYL,CDYL	cover
Curcular39	chr6:158703295-158735300	32006	44	TULP4	join
Curcular38	chr2:37543380-37544322	943	44	PRKD3	join
Curcular40	chr8:61653818-61655656	1839	42	CHD7	cover
Curcular101	chr12:46622938-46637099	14162	42	SLC38A1,SLC38A1,SLC38A1,SLC38A1	cover
Curcular41	chr13:33091994-33101669	9676	41	N4BP2L2,N4BP2L2	cover
Curcular44	chr14:75513079-75516421	3343	40	MLH3	cover
Curcular45	chr19:17212470-17213367	898	40	MYO9B	cover
Curcular43	chr1:117944808-117948267	3460	40	MAN1A2	cover
Curcular42	chr14:99924616-99932150	7535	40	SETD3,SETD3	cover
Curcular46	chr8:102570647-102571040	394	40	GRHL2	cover
Curcular47	chr14:97299804-97327072	27269	39	VRK1	cover
Curcular48	chr5:68470704-68471364	661	39	CCNB1	cover
Curcular51	chr17:44248221-44249598	1378	38	KANSL1	cover
Curcular52	chr17:27613010-27614734	1725	38	NUFIP2	cover
Curcular49	chr2:200233328-200298237	64910	38	SATB2,SATB2	cover
Curcular50	chr2:61749746-61761038	11293	38	XPO1	cover
Curcular54	chr4:75040223-75091111	50889	36	MTHFD2L	cover
Curcular55	chr8:142264088-142264728	641	36	SLC45A4	cover
Curcular53	chr15:41961026-41962156	1131	36	MGA	cover
Curcular57	chr19:23541232-23545527	4296	35	ZNF91	cover
Curcular56	chr10:112356156-112358048	1893	35	SMC3	cover
Curcular59	chr4:186168448-186188309	19862	34	SNX25	cover
Curcular58	chr10:5836848-5842668	5821	34	GDI2	cover
Curcular63	chr3:196118684-196129890	11207	33	UBXN7	cover
Curcular129	chr10:95790440-95792009	1570	33	PLCE1	cover
Curcular61	chr15:64791492-64792365	874	33	ZNF609	join
Curcular62	chr1:247319708-247323115	3408	33	ZNF124,ZNF124,ZNF124	cover
Curcular60	chr18:19345733-19399607	53875	33	MIB1	cover
Curcular64	chr7:100410369-100410830	462	32	EPHB4	cover
Curcular65	chr7:24659671-24708279	48609	32	MPP6	cover
Curcular66	chr14:50053438-50329523	276086	30	MGAT2,DNAAF2,POLE2,KLHDC2,LRR1,RPL36AL,POLE2,KLHDC1,NEMF	cover
Curcular69	chr16:3900298-3901010	713	30	CREBBP	cover
Curcular68	chr9:33953283-33963789	10507	30	UBAP2	cover
Curcular71	chr10:126631026-126631876	851	30	ZRANB1	cover
Curcular70	chr10:5815805-5842668	26864	30	GDI2	cover
Curcular67	chr12:109046048-109048186	2139	30	CORO1C,CORO1C	cover
Curcular73	chr17:7402358-7402810	453	29	POLR2A	cover
Curcular75	chr17:80521230-80526077	4848	29	FOXK2	cover
Curcular74	chr10:32197100-32199491	2392	29	ARHGAP12	cover
Curcular77	chr5:65349234-65350779	1546	29	ERBB2IP	cover
Curcular72	chr8:37623044-37623873	830	29	PROSC	cover
Curcular76	chr6:161455291-161471011	15721	29	MAP3K4	cover
Curcular81	chr7:24663285-24708279	44995	28	MPP6	cover
Curcular82	chr3:149563798-149639014	75217	28	RNF13	cover
Curcular80	chr5:21491430-21497305	5876	28	GUSBP1	cover
Curcular78	chr7:155465561-155473602	8042	28	RBM33	cover
Curcular79	chr11:120345269-120348235	2967	28	ARHGEF12	cover
Curcular85	chr1:219858950-220160746	301797	27	SLC30A10	cover
Curcular84	chr19:5604594-5604947	354	27	SAFB2	cover
Curcular83	chr12:49333438-49334971	1534	27	ARF3	cover
Curcular88	chr13:100909849-100925600	15752	27	PCCA	cover
Curcular86	chr7:24663282-24708279	44998	27	MPP6	cover
Curcular87	chr19:34921481-34925873	4393	27	UBA2	cover
Curcular91	chr3:40502898-40503739	842	26	RPL14,RPL14	cover
Curcular92	chr21:17135210-17138460	3251	26	USP25	cover
Curcular90	chr9:95018962-95032265	13304	26	IARS	cover
Curcular94	chr16:69729039-69729282	244	26	NFAT5,NFAT5	cover
Curcular93	chr8:128902835-128903244	410	26	PVT1	join
Curcular89	chr22:46125305-46136418	11114	26	ATXN10	cover
Curcular97	chr21:30693542-30702014	8473	25	BACH1	cover
Curcular102	chr12:100676721-100691953	15233	25	SCYL2	cover
Curcular99	chr9:115336337-115337531	1195	25	KIAA1958	cover
Curcular104	chr11:61205097-61205585	489	25	SDHAF2	cover
Curcular96	chr12:95602619-95605043	2425	25	FGD6	cover
Curcular103	chr2:32639837-32641231	1395	25	BIRC6	cover
Curcular98	chr11:9451221-9452550	1330	25	IPO7	cover
Curcular95	chr2:58449077-58459247	10171	25	FANCL	cover
Curcular105	chr18:43502307-43604652	102346	25	PSTPIP2,EPG5	join
Curcular100	chr7:128655033-128658211	3179	25	TNPO3	cover
Curcular114	chr7:64004085-64004810	726	24	ZNF680	cover
Curcular113	chr6:18236683-18258636	21954	24	DEK	cover
Curcular111	chr20:36685934-36694658	8725	24	RPRD1B	cover
Curcular112	chr4:108603171-108622441	19271	24	PAPSS1	cover
Curcular108	chr2:36623757-36669878	46122	24	CRIM1	cover
Curcular106	chr16:69404386-69406258	1873	24	TERF2	cover
Curcular110	chr10:7839010-7844817	5808	24	ATP5C1	cover
Curcular109	chr19:11230768-11231198	431	24	LDLR	cover
Curcular107	chr13:42439872-42442613	2742	24	VWA8,VWA8	cover
Curcular120	chr5:72370569-72373320	2752	23	FCHO2	cover
Curcular118	chr2:64778577-64780543	1967	23	AFTPH	cover
Curcular115	chr14:23378692-23380612	1921	23	RBM23	cover
Curcular126	chr12:46633462-46637097	3636	23	SLC38A1,SLC38A1,SLC38A1,SLC38A1	cover
Curcular124	chr3:63898264-63898901	638	23	ATXN7	cover
Curcular119	chr18:29691717-29693823	2107	23	RNF138	cover
Curcular117	chr16:47531310-47549512	18203	23	PHKB	cover
Curcular123	chr16:68300496-68309152	8657	23	SLC7A6	cover
Curcular121	chr22:46085592-46114373	28782	23	ATXN10	cover
Curcular122	chr17:45741525-45745776	4252	23	KPNB1,KPNB1	cover
Curcular125	chr1:32381496-32385259	3764	23	PTP4A2	cover
Curcular116	chr5:167915607-167924353	8747	23	RARS	cover
Curcular130	chr7:73100966-73101425	460	22	WBSCR22	cover
Curcular131	chr17:59853762-59857762	4001	22	BRIP1	cover
Curcular128	chr2:61710092-61717911	7820	22	XPO1	cover
Curcular133	chr15:93540187-93541851	1665	22	CHD2	cover
Curcular132	chr5:176370336-176385155	14820	22	UIMC1,UIMC1	cover
Curcular127	chr3:125032152-125050082	17931	22	ZNF148	cover
Curcular144	chr11:61133517-61135470	1954	21	TMEM138	cover
Curcular139	chr19:58904343-58904854	512	21	RPS5	cover
Curcular143	chr12:124071294-124074996	3703	21	TMED2	cover
Curcular136	chr9:111868788-111870850	2063	21	TMEM245	cover
Curcular135	chr7:27824782-27839709	14928	21	TAX1BP1	cover
Curcular134	chr2:61749746-61753656	3911	21	XPO1	cover
Curcular137	chr22:42204879-42209826	4948	21	CCDC134	cover
Curcular138	chr6:84108086-84117620	9535	21	ME1	cover
Curcular142	chr19:19603115-19603521	407	21	GATAD2A,GATAD2A	cover
Curcular140	chr16:4516154-4519466	3313	21	NMRAL1	cover
Curcular141	chr2:190656516-190682906	26391	21	PMS1	cover
Curcular150	chr20:57014001-57016139	2139	20	VAPB	cover
Curcular152	chr22:46085592-46136418	50827	20	ATXN10	cover
Curcular156	chr4:77065302-77065626	325	20	NUP54	cover
Curcular154	chr7:156619299-156629579	10281	20	LMBR1	cover
Curcular155	chr16:85667520-85667738	219	20	GSE1,MIR7851	cover
Curcular157	chr2:61719170-61724142	4973	20	XPO1	cover
Curcular148	chr22:39382303-39421354	39052	20	APOBEC3C,APOBEC3B-AS1	cover
Curcular153	chr9:37126309-37126939	631	20	ZCCHC7,ZCCHC7	cover
Curcular158	chr18:8718422-8720494	2073	20	MTCL1	cover
Curcular149	chr19:47865733-47865950	218	20	DHX34	cover
Curcular159	chr5:138614016-138614818	803	20	SNORA74A,MATR3,SNHG4,SNHG4	cover
Curcular146	chr1:155408118-155408859	742	20	ASH1L	cover
Curcular147	chr7:135262544-135277940	15397	20	NUP205	cover
Curcular151	chr11:77330651-77336863	6213	20	CLNS1A	cover
Curcular160	chr11:117023157-117034608	11452	20	PAFAH1B2,PAFAH1B2,PAFAH1B2	cover
Curcular145	chr19:18650181-18650530	350	20	FKBP8	cover
Curcular181	chr4:187584453-187630999	46547	19	FAT1	cover
Curcular163	chr1:110203787-110233186	29400	19	GSTM2,GSTM2	cover
Curcular179	chr5:73930509-73932323	1815	19	ENC1	cover
Curcular162	chr2:191523884-191537878	13995	19	NAB1	cover
Curcular180	chr11:62406455-62407203	749	19	GANAB	cover
Curcular177	chr2:36668401-36669878	1478	19	CRIM1	cover
Curcular170	chr18:12999420-13030607	31188	19	CEP192	cover
Curcular174	chr15:41036245-41037457	1213	19	RMDN3	cover
Curcular173	chr19:3623686-3624160	475	19	CACTIN,CACTIN	cover
Curcular176	chr4:178274462-178274882	421	19	NEIL3	cover
Curcular168	chr5:122881111-122893258	12148	19	CSNK1G3	cover
Curcular166	chr20:21346059-21349228	3170	19	XRN2	cover
Curcular172	chr2:148653870-148657467	3598	19	ACVR2A,ACVR2A	cover
Curcular161	chr16:67662273-67663436	1164	19	CTCF	cover
Curcular171	chr1:28907072-28907741	670	19	SNORA16A,SNHG12	cover
Curcular178	chr10:70719562-70720005	444	19	DDX21,DDX21	cover
Curcular169	chr7:40027198-40027857	660	19	CDK13	cover
Curcular175	chr11:70200407-70202360	1954	19	PPFIA1	cover
Curcular165	chr4:1902353-1906105	3753	19	WHSC1,WHSC1,WHSC1	cover
Curcular167	chr2:68717322-68772444	55123	19	APLF	cover
Curcular164	chr6:29643163-29643836	674	19	ZFP57	cover
Curcular191	chr10:5827105-5842668	15564	18	GDI2	cover
Curcular189	chr12:12397196-12397589	394	18	LRP6	cover
Curcular192	chr5:74130251-74137504	7254	18	FAM169A	cover
Curcular194	chr10:102683732-102685776	2045	18	FAM178A,FAM178A	cover
Curcular186	chr9:96233423-96261168	27746	18	FAM120A	cover
Curcular188	chr9:88233898-88248289	14392	18	AGTPBP1	cover
Curcular195	chr5:137320946-137324004	3059	18	FAM13B	cover
Curcular193	chr12:116668338-116675510	7173	18	MED13L	cover
Curcular196	chr20:17936009-17937681	1673	18	SNX5	cover
Curcular184	chr15:85223944-85234875	10932	18	SEC11A	cover
Curcular197	chr18:44470543-44483598	13056	18	PIAS2,PIAS2	cover
Curcular185	chr10:70227880-70229920	2041	18	DNA2,DNA2	cover
Curcular183	chr9:113734353-113735838	1486	18	LPAR1	cover
Curcular187	chr15:80412670-80415142	2473	18	ZFAND6	cover
Curcular198	chr2:215632206-215646233	14028	18	BARD1	cover
Curcular182	chr5:127466759-127477673	10915	18	SLC12A2	cover
Curcular190	chr15:41648237-41669502	21266	18	NUSAP1	cover
Curcular199	chr2:47600602-47601187	586	17	EPCAM	cover
Curcular202	chr6:13639795-13644961	5167	17	RANBP9	cover
Curcular207	chr7:27668990-27689252	20263	17	HIBADH	cover
Curcular206	chr4:56277781-56284152	6372	17	TMEM165	cover
Curcular210	chr9:37424842-37426651	1810	17	GRHPR	cover
Curcular209	chr21:38792601-38802702	10102	17	DYRK1A,DYRK1A	cover
Curcular211	chr12:22796697-22826594	29898	17	ETNK1	cover
Curcular208	chr4:36230204-36231267	1064	17	ARAP2	cover
Curcular204	chr4:178274462-178281831	7370	17	NEIL3	cover
Curcular205	chr5:74109665-74137504	27840	17	FAM169A	cover
Curcular201	chr1:94341824-94343418	1595	17	DNTTIP2	cover
Curcular200	chr3:196807922-196846401	38480	17	DLG1,DLG1	cover
Curcular203	chr1:155823067-155823597	531	17	GON4L,GON4L	cover
Curcular232	chr8:17601113-17613470	12358	16	MTUS1	cover
Curcular216	chr2:61709515-61717911	8397	16	XPO1	cover
Curcular226	chr14:66028055-66028484	430	16	FUT8	cover
Curcular214	chr11:34093273-34098189	4917	16	CAPRIN1,CAPRIN1	cover
Curcular228	chr2:70406664-70409129	2466	16	C2orf42	cover
Curcular220	chr2:191765290-191789319	24030	16	GLS,GLS	cover
Curcular222	chr5:170818309-170819982	1674	16	NPM1	cover
Curcular230	chr18:12999420-13042333	42914	16	CEP192	cover
Curcular223	chr3:56694759-56707753	12995	16	FAM208A	cover
Curcular218	chr1:8716032-8716500	469	16	RERE	cover
Curcular234	chr1:193110980-193121574	10595	16	CDC73	cover
Curcular219	chr18:9931807-9937063	5257	16	VAPA	cover
Curcular217	chr8:37734627-37735069	443	16	RAB11FIP1	cover
Curcular229	chr2:43805652-43818093	12442	16	THADA,THADA,THADA	cover
Curcular227	chr4:3088666-3109150	20485	16	HTT	cover
Curcular212	chr7:148543562-148544397	836	16	EZH2	cover
Curcular224	chr2:36605500-36623930	18431	16	CRIM1	cover
Curcular225	chr16:792250-792543	294	16	NARFL	near(distance:1253)
Curcular221	chr2:174819601-174820960	1360	16	SP3	cover
Curcular233	chr2:110321943-110350696	28754	16	2016-09-10	cover
Curcular231	chr7:40027198-40041630	14433	16	CDK13	cover
Curcular215	chr17:37864574-37866734	2161	16	ERBB2,ERBB2,ERBB2	cover
Curcular213	chr18:9524592-9525849	1258	16	RALBP1	cover
Curcular245	chr1:219366424-219392054	25631	15	LYPLAL1	join
Curcular243	chr2:45773871-45789895	16025	15	SRBD1	cover
Curcular251	chr2:29006773-29011675	4903	15	PPP1CB	cover
Curcular250	chr2:242644068-242651486	7419	15	ING5	cover
Curcular252	chr17:78237373-78286967	49595	15	RNF213,RNF213	cover
Curcular244	chr1:1601103-1666274	65172	15	CDK11A,MMP23A	cover
Curcular249	chr8:17611226-17613470	2245	15	MTUS1	cover
Curcular253	chr10:93754292-93768032	13741	15	BTAF1	cover
Curcular242	chr21:30698380-30702014	3635	15	BACH1	cover
Curcular248	chr1:9991949-9994918	2970	15	LZIC	cover
Curcular300	chr17:46189393-46190763	1371	15	SNX11	cover
Curcular235	chr7:99090663-99092254	1592	15	ZNF394	join
Curcular254	chr1:247318868-247323115	4248	15	ZNF124,ZNF124,ZNF124	cover
Curcular239	chr1:29481208-29481422	215	15	SRSF4	cover
Curcular247	chr9:125042722-125054119	11398	15	MRRF	cover
Curcular238	chr2:47606092-47607108	1017	15	EPCAM	cover
Curcular255	chr11:85722073-85742653	20581	15	PICALM,PICALM	cover
Curcular241	chr1:27269151-27269556	406	15	NUDC	cover
Curcular237	chr1:7837220-7838229	1010	15	VAMP3	cover
Curcular240	chr13:24796957-24798720	1764	15	SPATA13,SPATA13	cover
Curcular246	chr1:23356962-23377013	20052	15	KDM1A,MIR3115	cover
Curcular236	chr19:52785364-52786666	1303	15	ZNF766	cover
Curcular260	chr8:52773405-52773806	402	14	PCMTD1	cover
Curcular286	chr14:45587231-45599993	12763	14	FKBP3	cover
Curcular291	chr11:9441958-9452550	10593	14	IPO7,SNORA23	cover
Curcular265	chr2:65473658-65492309	18652	14	ACTR2	cover
Curcular273	chr7:132959737-132990815	31079	14	EXOC4,MIR6133,EXOC4	cover
Curcular266	chr3:196812451-196846401	33951	14	DLG1,DLG1	cover
Curcular264	chr9:110062422-110087285	24864	14	RAD23B	cover
Curcular267	chr9:86293356-86301070	7715	14	UBQLN1	cover
Curcular288	chr3:31917925-31921322	3398	14	OSBPL10	cover
Curcular276	chr10:91511103-91522592	11490	14	KIF20B	cover
Curcular272	chr17:45741525-45752148	10624	14	KPNB1,KPNB1	cover
Curcular268	chr7:91752434-91761186	8753	14	CYP51A1,CYP51A1	cover
Curcular259	chr2:239090706-239093928	3223	14	ILKAP	cover
Curcular258	chr14:23419523-23421892	2370	14	LOC101926933,HAUS4	cover
Curcular283	chr6:116966877-116982009	15133	14	ZUFSP	cover
Curcular278	chr2:240929491-240946787	17297	14	NDUFA10	cover
Curcular277	chr10:126727566-126799662	72097	14	CTBP2,CTBP2	cover
Curcular280	chr16:396148-397106	959	14	AXIN1	cover
Curcular290	chr6:82923944-82924546	603	14	IBTK	cover
Curcular269	chr3:129599152-129599402	251	14	TMCC1,TMCC1	cover
Curcular285	chr12:122825300-122826244	945	14	CLIP1	cover
Curcular274	chr4:39739040-39776553	37514	14	UBE2K	cover
Curcular292	chr2:44200746-44209573	8828	14	LRPPRC	cover
Curcular262	chr17:7849046-7849304	259	14	CNTROB	cover
Curcular284	chr1:117944808-118009049	64242	14	MAN1A2	cover
Curcular263	chr7:102962379-102963241	863	14	DNAJC2	cover
Curcular282	chr17:79813018-79813462	445	14	P4HB	cover
Curcular279	chr2:122363277-122363756	480	14	CLASP1	cover
Curcular270	chr6:42941741-42942776	1036	14	PEX6	cover
Curcular271	chr13:21742127-21742538	412	14	SKA3	cover
Curcular261	chr8:99718695-99719539	845	14	STK3,STK3,STK3	cover
Curcular281	chr4:73956384-73958017	1634	14	ANKRD17,ANKRD17	cover
Curcular256	chr14:102506573-102507010	438	14	DYNC1H1	cover
Curcular275	chr7:140055468-140058585	3118	14	SLC37A3	cover
Curcular289	chr1:172520652-172560211	39560	14	SUCO	cover
Curcular287	chr2:36605500-36669878	64379	14	CRIM1	cover
Curcular257	chr7:158552177-158557544	5368	14	ESYT2	cover
Curcular296	chr12:14576843-14578407	1565	13	ATF7IP	cover
Curcular301	chr5:179688684-179707608	18925	13	MAPK9	cover
Curcular304	chr17:30500850-30535328	34479	13	RHOT1	cover
Curcular307	chr19:47421745-47440665	18921	13	ARHGAP35	join
Curcular311	chr11:12785744-12785981	238	13	TEAD1	cover
Curcular309	chr5:93978978-93990457	11480	13	ANKRD32	cover
Curcular299	chr6:168271063-168303066	32004	13	MLLT4,MLLT4	cover
Curcular303	chr7:104678573-104681470	2898	13	KMT2E	cover
Curcular308	chr4:88116476-88116842	367	13	KLHL8	cover
Curcular298	chr17:4186093-4200109	14017	13	UBE2G1	cover
Curcular297	chr2:200245087-200298237	53151	13	SATB2,SATB2	cover
Curcular302	chr8:48192450-48206619	14170	13	SPIDR	cover
Curcular313	chr1:172520652-172526934	6283	13	SUCO	cover
Curcular310	chr6:155095123-155116273	21151	13	SCAF8	cover
Curcular295	chr19:30476130-30477324	1195	13	URI1	cover
Curcular293	chr12:51402259-51404549	2291	13	SLC11A2,SLC11A2,SLC11A2	cover
Curcular312	chr19:30476134-30477328	1195	13	URI1	cover
Curcular294	chr12:69983265-69987393	4129	13	CCT2	cover
Curcular305	chr2:64083440-64085070	1631	13	UGP2	cover
Curcular306	chr9:33986758-34017187	30430	13	UBAP2	cover
Curcular320	chr5:127474289-127488497	14209	12	SLC12A2	cover
Curcular314	chr9:86297866-86301070	3205	12	UBQLN1	cover
Curcular325	chr17:35310186-35311207	1022	12	AATF	cover
Curcular339	chr4:183812556-183836728	24173	12	DCTD	cover
Curcular337	chr20:17928130-17937681	9552	12	SNX5	cover
Curcular349	chr10:120832402-120833449	1048	12	EIF3A	cover
Curcular344	chr2:10559860-10560261	402	12	HPCAL1,HPCAL1,HPCAL1	cover
Curcular346	chr4:1902353-1941505	39153	12	WHSC1,WHSC1,WHSC1	cover
Curcular323	chr7:127013396-127017383	3988	12	ZNF800	cover
Curcular324	chr5:124036707-124036962	256	12	ZNF608	cover
Curcular315	chr12:69983265-69985939	2675	12	CCT2	cover
Curcular335	chr2:32602656-32620661	18006	12	BIRC6	cover
Curcular321	chr17:80992911-81006661	13751	12	B3GNTL1	cover
Curcular326	chr15:93540187-93545547	5361	12	CHD2	cover
Curcular316	chr22:46085592-46098727	13136	12	ATXN10	cover
Curcular351	chr6:111208708-111211559	2852	12	AMD1,AMD1	cover
Curcular341	chr21:17205667-17214859	9193	12	USP25	cover
Curcular319	chr14:73614503-73614802	300	12	PSEN1	cover
Curcular350	chr19:34942886-34955036	12151	12	UBA2	cover
Curcular340	chr14:72054288-72056087	1800	12	SIPA1L1,SIPA1L1	cover
Curcular332	chr20:60714131-60716000	1870	12	PSMA7	cover
Curcular330	chr2:203162102-203162629	528	12	NOP58	cover
Curcular342	chr2:62100137-62110683	10547	12	CCT4	cover
Curcular347	chr16:68155890-68160513	4624	12	NFATC3	cover
Curcular322	chr7:148851037-148851432	396	12	ZNF398	cover
Curcular343	chr1:155408118-155429689	21572	12	ASH1L	cover
Curcular327	chr15:67524152-67529158	5007	12	AAGAB,AAGAB	cover
Curcular318	chr19:8520289-8528570	8282	12	HNRNPM,HNRNPM	cover
Curcular328	chrY:21749096-21749393	298	12	TXLNGY,TXLNGY	cover
Curcular348	chr4:25848916-25849486	571	12	SEL1L3	cover
Curcular333	chr4:106155054-106158508	3455	12	TET2,TET2,TET2-AS1	cover
Curcular352	chr9:136277419-136278041	623	12	REXO4,REXO4	cover
Curcular329	chr5:132227856-132228810	955	12	AFF4	cover
Curcular345	chr10:112723883-112745523	21641	12	SHOC2,SHOC2	cover
Curcular317	chr11:46515158-46529920	14763	12	AMBRA1,AMBRA1	cover
Curcular331	chr16:18846214-18856973	10760	12	SMG1	cover
Curcular338	chr2:234296903-234299129	2227	12	DGKD,DGKD	cover
Curcular334	chr19:47421745-47425613	3869	12	ARHGAP35	join
Curcular336	chr12:111990084-111993723	3640	12	ATXN2	cover
Curcular360	chr6:170852689-170858201	5513	11	PSMB1	cover
Curcular382	chr2:99786013-99787892	1880	11	MITD1	cover
Curcular388	chr10:89638683-89693008	54326	11	PTEN	cover
Curcular400	chr5:133534777-133541822	7046	11	PPP2CA	cover
Curcular366	chr13:96409898-96416207	6310	11	DNAJC3	cover
Curcular381	chr16:89961446-89967202	5757	11	TCF25	cover
Curcular371	chr14:21698478-21702388	3911	11	HNRNPC	cover
Curcular392	chr15:93543742-93558139	14398	11	CHD2	cover
Curcular404	chr9:20819795-20823114	3320	11	FOCAD	cover
Curcular409	chr5:6604251-6605521	1271	11	NSUN2	cover
Curcular401	chr7:139083345-139094400	11056	11	C7orf55-LUC7L2,LUC7L2	cover
Curcular365	chr15:76566753-76588078	21326	11	ETFA	cover
Curcular384	chr17:11958206-11999011	40806	11	MAP2K4,MIR744	cover
Curcular363	chr2:207705831-207746615	40785	11	FASTKD2	near(distance:44920)
Curcular387	chr3:130649260-130660543	11284	11	ATP2C1,ATP2C1,ATP2C1,ATP2C1,ATP2C1,ATP2C1	cover
Curcular357	chr20:47691322-47707559	16238	11	CSE1L	cover
Curcular379	chr11:116627862-116629123	1262	11	BUD13	cover
Curcular378	chr13:95813443-95840796	27354	11	ABCC4	cover
Curcular356	chr3:124996570-125050082	53513	11	ZNF148	cover
Curcular389	chr7:23650790-23651172	383	11	CCDC126	cover
Curcular402	chr9:110062422-110074018	11597	11	RAD23B	cover
Curcular410	chr4:108603171-108615162	11992	11	PAPSS1	cover
Curcular359	chr7:155457869-155473602	15734	11	RBM33	cover
Curcular406	chr5:179132680-179137066	4387	11	CANX	cover
Curcular408	chr7:97820040-97823884	3845	11	LMTK2	cover
Curcular361	chr2:227729320-227779067	49748	11	RHBDD1	cover
Curcular394	chr17:45695716-45696530	815	11	NPEPPS	cover
Curcular368	chr16:84773915-84779279	5365	11	USP10	cover
Curcular362	chr4:87967318-87968746	1429	11	AFF1,AFF1	cover
Curcular386	chr4:128995615-128999117	3503	11	LARP1B,LARP1B	cover
Curcular355	chr4:1902353-1936989	34637	11	WHSC1,WHSC1,WHSC1	cover
Curcular407	chr4:77659914-77663079	3166	11	SHROOM3	cover
Curcular374	chr4:7870349-7873807	3459	11	AFAP1	cover
Curcular395	chr19:1032391-1032695	305	11	CNN2	cover
Curcular393	chr15:76584772-76588078	3307	11	ETFA	cover
Curcular405	chr14:56078737-56086030	7294	11	KTN1	cover
Curcular397	chrY:2821950-2829687	7738	11	ZFY	cover
Curcular376	chr4:75040223-75067087	26865	11	MTHFD2L	cover
Curcular390	chr12:69644909-69656342	11434	11	CPSF6	cover
Curcular380	chr8:38677040-38678153	1114	11	TACC1	cover
Curcular396	chr10:86198268-86237420	39153	11	CCSER2	cover
Curcular391	chr2:32602656-32631625	28970	11	BIRC6	cover
Curcular403	chr4:77045802-77065626	19825	11	NUP54	cover
Curcular375	chr10:96005703-96006378	676	11	PLCE1	cover
Curcular369	chr3:145838899-145842016	3118	11	PLOD2	cover
Curcular385	chr7:116339125-116340338	1214	11	MET	cover
Curcular399	chr9:123280705-123301442	20738	11	CDK5RAP2	cover
Curcular398	chr9:130931331-130943078	11748	11	CIZ1,CIZ1,CIZ1	cover
Curcular370	chr9:19286767-19305525	18759	11	DENND4C	cover
Curcular373	chr22:22160139-22162135	1997	11	MAPK1,MAPK1	cover
Curcular372	chr1:95609447-95616975	7529	11	TMEM56,TMEM56-RWDD3	cover
Curcular358	chr12:1136914-1137738	825	11	ERC1	cover
Curcular367	chr2:231940225-231951895	11671	11	PSMD1	cover
Curcular383	chr3:119624602-119812440	187839	11	GSK3B	cover
Curcular354	chr2:96517442-96525822	8381	11	LINC00342	near(distance:24713)
Curcular377	chr2:61712903-61717911	5009	11	XPO1	cover
Curcular353	chr7:156549087-156619438	70352	11	LMBR1	cover
Curcular364	chr6:131276245-131277639	1395	11	EPB41L2	cover
Curcular422	chr3:123649949-123667979	18031	10	CCDC14	cover
Curcular445	chr18:39607407-39629569	22163	10	PIK3C3	cover
Curcular460	chr3:107429299-107451870	22572	10	BBX	cover
Curcular455	chr19:10602253-10602938	686	10	KEAP1,KEAP1	cover
Curcular474	chr4:48371866-48385801	13936	10	SLAIN2	cover
Curcular421	chr2:208841375-208842310	936	10	PLEKHM3	cover
Curcular478	chr10:126370176-126370948	773	10	FAM53B	cover
Curcular475	chr19:50902108-50902741	634	10	POLD1	cover
Curcular424	chr4:151719233-151729550	10318	10	LRBA	cover
Curcular429	chr11:77336008-77336863	856	10	CLNS1A	cover
Curcular465	chr3:133876965-133914026	37062	10	RYK	cover
Curcular417	chr9:14639894-14680160	40267	10	ZDHHC21	cover
Curcular472	chr16:18809247-18810156	910	10	ARL6IP1	cover
Curcular444	chr6:79752560-79770535	17976	10	PHIP	cover
Curcular446	chr8:74585342-74601048	15707	10	STAU2,STAU2,STAU2	cover
Curcular447	chr12:56997143-56999111	1969	10	BAZ2A,BAZ2A	cover
Curcular463	chr7:24663285-24690331	27047	10	MPP6	cover
Curcular453	chr17:46189393-46190022	630	10	SNX11	cover
Curcular461	chr10:12039671-12056183	16513	10	UPF2	cover
Curcular456	chr8:42812237-42819617	7381	10	HOOK3	cover
Curcular442	chr9:79952171-79986065	33895	10	VPS13A,VPS13A	cover
Curcular418	chr15:63821213-63855207	33995	10	USP3	cover
Curcular459	chr16:68155890-68157024	1135	10	NFATC3	cover
Curcular452	chr12:28408514-28412375	3862	10	CCDC91	join
Curcular481	chr17:38652239-38652772	534	10	TNS4	cover
Curcular425	chr17:44143903-44172067	28165	10	KANSL1	cover
Curcular415	chr13:33016525-33018263	1739	10	N4BP2L2	cover
Curcular432	chr12:26703180-26755639	52460	10	ITPR2	cover
Curcular477	chr14:39746138-39748741	2604	10	CTAGE5	cover
Curcular464	chr9:113734353-113773970	39618	10	LPAR1	cover
Curcular416	chr3:52771602-52775515	3914	10	NEK4	cover
Curcular431	chr14:55168780-55169298	519	10	SAMD4A	cover
Curcular412	chr5:170305101-170323119	18019	10	RANBP17	cover
Curcular466	chr16:48587450-48596355	8906	10	N4BP1	cover
Curcular439	chr1:40319642-40323089	3448	10	TRIT1	cover
Curcular482	chr2:62449347-62452549	3203	10	B3GNT2	join
Curcular430	chr21:47768926-47769734	809	10	PCNT	cover
Curcular485	chr17:49340635-49346265	5631	10	UTP18	cover
Curcular449	chr19:12825635-12826553	919	10	TNPO2,TNPO2,TNPO2	cover
Curcular436	chr12:123052808-123061576	8769	10	KNTC1	cover
Curcular413	chr4:1902353-1920350	17998	10	WHSC1,WHSC1,WHSC1	cover
Curcular454	chr19:47767860-47768203	344	10	CCDC9	cover
Curcular414	chr8:141874411-141900868	26458	10	PTK2	cover
Curcular423	chr3:195415404-195426078	10675	10	LINC00969	cover
Curcular420	chr2:200173483-200193633	20151	10	SATB2,SATB2	cover
Curcular486	chr14:92469763-92477416	7654	10	TRIP11	cover
Curcular433	chr5:619105-620376	1272	10	CEP72	cover
Curcular428	chr12:49053688-49054402	715	10	KANSL2	cover
Curcular426	chr14:39648295-39648666	372	10	PNN	cover
Curcular441	chr10:103916776-103917971	1196	10	NOLC1	cover
Curcular450	chr15:85657104-85658718	1615	10	PDE8A	cover
Curcular448	chr11:68369331-68370960	1630	10	PPP6R3	cover
Curcular434	chr20:21306917-21349228	42312	10	XRN2	cover
Curcular483	chr2:61719170-61722748	3579	10	XPO1	cover
Curcular469	chr8:38947566-38948865	1300	10	ADAM9	cover
Curcular476	chr4:87685746-87689129	3384	10	PTPN13	cover
Curcular471	chr7:91924203-91957214	33012	10	ANKIB1	cover
Curcular438	chr16:70497072-70497677	606	10	FUK	cover
Curcular451	chr16:31102096-31102663	568	10	VKORC1	join
Curcular427	chr11:581492-582081	590	10	PHRF1	cover
Curcular484	chr11:18312989-18314523	1535	10	HPS5	cover
Curcular440	chr5:109049221-109065214	15994	10	MAN2A1	cover
Curcular473	chr1:225140372-225161855	21484	10	DNAH14,DNAH14	cover
Curcular480	chr17:78261614-78286967	25354	10	RNF213,RNF213	cover
Curcular468	chr6:52132663-52134024	1362	10	MCM3	cover
Curcular443	chr6:13632602-13644961	12360	10	RANBP9	cover
Curcular419	chr3:143704385-143708679	4295	10	C3orf58	cover
Curcular488	chr2:172782047-172809519	27473	10	HAT1	cover
Curcular411	chr2:100078958-100081447	2490	10	REV1	cover
Curcular437	chr12:46319925-46322642	2718	10	SCAF11	cover
Curcular457	chr10:86130770-86133571	2802	10	CCSER2	cover
Curcular479	chr6:90461150-90472249	11100	10	MDN1	cover
Curcular462	chr7:131071879-131084192	12314	10	MKLN1,MKLN1	cover
Curcular467	chr11:14479330-14520531	41202	10	COPB1,COPB1,COPB1	cover
Curcular470	chr8:68044186-68049838	5653	10	CSPP1,CSPP1	cover
Curcular487	chr10:99196948-99197507	560	10	EXOSC1	cover
Curcular435	chr16:68308594-68309152	559	10	SLC7A6	cover
Curcular458	chr4:6925100-6925838	739	10	TBC1D14	cover
Curcular566	chr10:105199503-105200607	1105	9	PDCD11	cover
Curcular557	chr20:34304662-34313077	8416	9	RBM39	cover
Curcular578	chr4:1919868-1920350	483	9	WHSC1,WHSC1,WHSC1	cover
Curcular575	chr8:109462052-109468159	6108	9	EMC2	cover
Curcular550	chr10:103427643-103436193	8551	9	FBXW4	cover
Curcular510	chr11:47444125-47444524	400	9	PSMC3	cover
Curcular494	chr14:81362062-81372425	10364	9	CEP128	cover
Curcular544	chr1:225140372-225195246	54875	9	DNAH14,DNAH14	cover
Curcular547	chr1:21076216-21100103	23888	9	HP1BP3	cover
Curcular541	chr3:138289160-138290198	1039	9	CEP70	cover
Curcular527	chr4:186110105-186112366	2262	9	CFAP97,CFAP97	cover
Curcular564	chr11:46829581-46842819	13239	9	CKAP5	cover
Curcular518	chr5:145176005-145205763	29759	9	PRELID2	cover
Curcular515	chr7:20193816-20201493	7678	9	MACC1	cover
Curcular551	chr1:27267948-27268309	362	9	NUDC	cover
Curcular514	chr12:133297264-133297803	540	9	PGAM5	cover
Curcular501	chr2:190670378-190682906	12529	9	PMS1	cover
Curcular519	chr1:219366424-219414650	48227	9	LYPLAL1	join
Curcular536	chr6:29913228-29977144	63917	9	HCG9	cover
Curcular561	chr16:74493580-74497377	3798	9	GLG1	cover
Curcular537	chr7:158580695-158591763	11069	9	ESYT2	cover
Curcular567	chr1:155490891-155491409	519	9	ASH1L	cover
Curcular540	chr1:26584088-26586293	2206	9	CEP85	cover
Curcular493	chr18:13681604-13682104	501	9	FAM210A	cover
Curcular511	chr9:138741983-138754454	12472	9	CAMSAP1	cover
Curcular577	chr10:96201653-96234540	32888	9	TBC1D12	cover
Curcular490	chr3:41265512-41268843	3332	9	CTNNB1	cover
Curcular513	chr8:42914235-42919358	5124	9	FNTA	cover
Curcular489	chr9:134381501-134381840	340	9	POMT1	cover
Curcular509	chr14:21971316-21972024	709	9	METTL3	cover
Curcular503	chr13:20304379-20356931	52553	9	PSPC1,PSPC1	cover
Curcular502	chr16:11114050-11154879	40830	9	CLEC16A,CLEC16A	cover
Curcular497	chr5:78734833-78752841	18009	9	HOMER1	cover
Curcular548	chr7:142459625-142480068	20444	9	PRSS3P2,PRSS1,PRSS2	join
Curcular571	chr10:13169745-13178897	9153	9	OPTN	cover
Curcular576	chr17:4200012-4210418	10407	9	UBE2G1	cover
Curcular574	chr13:95813443-95822882	9440	9	ABCC4	cover
Curcular580	chr17:63545638-63554854	9217	9	AXIN2	cover
Curcular532	chr19:11526613-11527733	1121	9	RGL3	cover
Curcular531	chr7:65592691-65599361	6671	9	CRCP	cover
Curcular559	chr1:27056142-27059283	3142	9	ARID1A	cover
Curcular546	chr11:32611093-32617593	6501	9	EIF3M	cover
Curcular522	chr5:139819704-139828890	9187	9	ANKHD1-EIF4EBP3,ANKHD1,ANKHD1	cover
Curcular570	chr3:169863211-169867032	3822	9	PHC3	cover
Curcular545	chr1:21083659-21100103	16445	9	HP1BP3	cover
Curcular581	chr4:91229395-91234198	4804	9	CCSER1,CCSER1	cover
Curcular492	chrX:47705504-47755339	49836	9	ZNF81	cover
Curcular496	chr1:247322308-247323115	808	9	ZNF124,ZNF124,ZNF124	cover
Curcular508	chr1:22816373-22818026	1654	9	ZBTB40	cover
Curcular562	chr9:77631184-77632364	1181	9	C9orf41	cover
Curcular517	chr17:59996761-60002460	5700	9	INTS2	cover
Curcular504	chr1:92798948-92846430	47483	9	RPAP2	cover
Curcular524	chr12:28408514-28460682	52169	9	CCDC91	join
Curcular512	chr16:87782279-87795646	13368	9	KLHDC4	cover
Curcular554	chr3:128525215-128526514	1300	9	RAB7A	cover
Curcular553	chrX:24190832-24197887	7056	9	ZFX	cover
Curcular533	chr3:196817783-196846401	28619	9	DLG1,DLG1	cover
Curcular491	chr1:1158624-1159348	725	9	SDF4	cover
Curcular555	chr18:9583115-9595151	12037	9	PPP4R1	cover
Curcular552	chr16:72984368-72994093	9726	9	ZFHX3	cover
Curcular500	chr1:41536267-41541123	4857	9	SCMH1,SCMH1	cover
Curcular499	chr3:51575514-51624575	49062	9	RAD54L2	join
Curcular549	chr1:225140372-225156576	16205	9	DNAH14,DNAH14	cover
Curcular568	chr4:187584453-187584767	315	9	FAT1	cover
Curcular523	chr3:121215655-121217517	1863	9	POLQ	cover
Curcular534	chr6:90461150-90463341	2192	9	MDN1	cover
Curcular525	chr10:128768966-128798571	29606	9	DOCK1	cover
Curcular565	chr6:170626458-170632347	5890	9	FAM120B	cover
Curcular538	chr3:61608137-61609229	1093	9	PTPRG	cover
Curcular543	chr7:72361166-72361649	484	9	POM121,POM121	cover
Curcular529	chr10:103384502-103436193	51692	9	FBXW4	cover
Curcular506	chr6:161469648-161471011	1364	9	MAP3K4	cover
Curcular558	chr13:52971367-52972329	963	9	THSD1	cover
Curcular560	chr13:111274563-111276626	2064	9	CARKD,CARKD	cover
Curcular563	chr16:22324941-22326529	1589	9	POLR3E	cover
Curcular530	chr10:105197772-105198565	794	9	PDCD11	cover
Curcular579	chr2:47600602-47602438	1837	9	EPCAM	cover
Curcular569	chr21:37619815-37620866	1052	9	DOPEY2	cover
Curcular495	chr10:5827815-5842668	14854	9	GDI2	cover
Curcular505	chr19:3660964-3661999	1036	9	PIP5K1C,PIP5K1C	cover
Curcular520	chr1:52959283-52975384	16102	9	ZCCHC11	cover
Curcular521	chr20:62407031-62422143	15113	9	ZBTB46	cover
Curcular528	chr20:30954187-30959677	5491	9	ASXL1	cover
Curcular498	chr3:9792629-9793633	1005	9	OGG1	cover
Curcular542	chr18:33606863-33613800	6938	9	RPRD1A	cover
Curcular516	chr8:37727938-37735069	7132	9	RAB11FIP1	cover
Curcular507	chr16:53907698-53922863	15166	9	FTO	cover
Curcular573	chr10:74100547-74100928	382	9	DNAJB12	cover
Curcular535	chr12:13906251-13906849	599	9	GRIN2B	cover
Curcular556	chr2:242572332-242573494	1163	9	THAP4	cover
Curcular572	chr19:46020921-46021352	432	9	VASP	cover
Curcular526	chr5:80071513-80088663	17151	9	MSH3	cover
Curcular1168	chr15:74963798-74967485	3688	9	EDC3	cover
Curcular539	chr2:200233328-200246543	13216	9	SATB2,SATB2	cover
Curcular582	chr10:5810176-5842668	32493	9	GDI2	cover
Curcular606	chr17:44159807-44172067	12261	8	KANSL1	cover
Curcular671	chr20:3888573-3893281	4709	8	PANK2,PANK2,PANK2	cover
Curcular624	chr2:206992521-207006793	14273	8	NDUFS1,NDUFS1	cover
Curcular661	chr5:64863340-64868113	4774	8	PPWD1,PPWD1	cover
Curcular621	chr18:59888270-59899660	11391	8	KIAA1468	cover
Curcular583	chr13:113170754-113181798	11045	8	TUBGCP3	cover
Curcular608	chr1:212502477-212506940	4464	8	PPP2R5A,PPP2R5A	cover
Curcular640	chr11:107260800-107289013	28214	8	CWF19L2	cover
Curcular597	chr2:109068855-109092306	23452	8	GCC2	cover
Curcular645	chr19:13039156-13039661	506	8	FARSA	cover
Curcular612	chr10:11639630-11643979	4350	8	USP6NL,USP6NL	cover
Curcular688	chr11:128993341-129034322	40982	8	ARHGAP32	cover
Curcular617	chr2:36623757-36691798	68042	8	CRIM1	cover
Curcular644	chr9:99284788-99327765	42978	8	CDC14B,CDC14B	cover
Curcular592	chr9:36669307-36674934	5628	8	MELK	cover
Curcular676	chr1:58971732-59004982	33251	8	OMA1	cover
Curcular646	chr1:1496712-1500296	3585	8	SSU72	cover
Curcular588	chr5:43292576-43299077	6502	8	HMGCS1	cover
Curcular584	chr1:52981563-52992045	10483	8	ZCCHC11	cover
Curcular589	chr5:37243115-37247847	4733	8	C5orf42	cover
Curcular638	chr9:98740343-98766983	26641	8	ERCC6L2	cover
Curcular639	chr6:31236599-31321721	85123	8	HLA-B,HLA-C	join
Curcular595	chr19:58772217-58775042	2826	8	ZNF544	join
Curcular593	chr1:232649603-232651354	1752	8	SIPA1L2	join
Curcular672	chrX:44383248-44386611	3364	8	FUNDC1	cover
Curcular615	chr14:71880665-71884913	4249	8	SNORD56B	near(distance:15541)
Curcular599	chr19:53324839-53357598	32760	8	ZNF468,ZNF28	join
Curcular585	chr3:47770515-47814426	43912	8	SMARCC1	cover
Curcular668	chr5:68467097-68470236	3140	8	CCNB1	cover
Curcular654	chr14:64988205-64990120	1916	8	LOC102723809,ZBTB1,ZBTB1	cover
Curcular666	chr11:95546096-95552068	5973	8	CEP57	cover
Curcular635	chr12:12672796-12674397	1602	8	DUSP16	cover
Curcular623	chr8:37971710-37976881	5172	8	ASH2L,ASH2L	cover
Curcular613	chr21:38792601-38794168	1568	8	DYRK1A,DYRK1A	cover
Curcular634	chr6:47501338-47522502	21165	8	CD2AP	cover
Curcular602	chr2:148730308-148739650	9343	8	ORC4,ORC4	cover
Curcular603	chr1:92798948-92811471	12524	8	RPAP2	cover
Curcular625	chr2:120885264-120932580	47317	8	EPB41L5	cover
Curcular664	chr2:242283167-242287606	4440	8	2016-09-02	cover
Curcular630	chr14:102547442-102547916	475	8	HSP90AA1	cover
Curcular665	chr7:65429310-65432894	3585	8	GUSB	cover
Curcular680	chr15:101104897-101105470	574	8	LINS	near(distance:-3958)
Curcular614	chr9:6880012-6893232	13221	8	KDM4C,KDM4C	cover
Curcular616	chr13:96485181-96489456	4276	8	UGGT2	cover
Curcular626	chr2:211018219-211019335	1117	8	KANSL1L	cover
Curcular633	chr7:17908030-17937069	29040	8	SNX13	cover
Curcular681	chr12:49491349-49491888	540	8	LMBR1L	cover
Curcular662	chr14:39543619-39555110	11492	8	SEC23A	cover
Curcular594	chr3:49016915-49017929	1015	8	ARIH2	cover
Curcular679	chr8:80830213-80831383	1171	8	MRPS28	join
Curcular673	chr3:196612022-196613565	1544	8	SENP5	cover
Curcular641	chr8:25265499-25266456	958	8	DOCK5	cover
Curcular669	chr15:75219107-75221573	2467	8	COX5A	cover
Curcular656	chr10:27311487-27337908	26422	8	ANKRD26	cover
Curcular658	chr5:43122141-43162033	39893	8	ZNF131	cover
Curcular600	chr11:118656761-118657227	467	8	DDX6,DDX6	cover
Curcular637	chr19:34921481-34957919	36439	8	UBA2	cover
Curcular643	chr15:44843074-44843720	647	8	EIF3J	cover
Curcular647	chr5:179976931-179980471	3541	8	CNOT6	cover
Curcular618	chr6:76412361-76421132	8772	8	SENP6	cover
Curcular636	chr2:43798846-43802166	3321	8	THADA,THADA,THADA	cover
Curcular659	chr2:178096617-178098999	2383	8	NFE2L2	cover
Curcular620	chr17:40650942-40653322	2381	8	ATP6V0A1	cover
Curcular648	chr19:325635-336173	10539	8	MIER2	cover
Curcular653	chr10:111883775-111890244	6470	8	ADD3,ADD3	cover
Curcular586	chr16:4382216-4383520	1305	8	GLIS2	join
Curcular590	chr1:243579004-243589860	10857	8	SDCCAG8	cover
Curcular632	chr21:40596334-40601362	5029	8	BRWD1	cover
Curcular591	chr16:354304-364683	10380	8	AXIN1	cover
Curcular619	chr4:2701407-2702271	865	8	FAM193A	cover
Curcular652	chr15:76580187-76585041	4855	8	ETFA	cover
Curcular657	chr8:22899554-22900756	1203	8	TNFRSF10B	cover
Curcular604	chr2:148730308-148733544	3237	8	ORC4,ORC4	cover
Curcular684	chr9:111843119-111870850	27732	8	TMEM245	cover
Curcular651	chr21:35475134-35497780	22647	8	MRPS6	cover
Curcular628	chr1:205585606-205593019	7414	8	ELK4	cover
Curcular670	chr19:6230581-6270770	40190	8	MLLT1	cover
Curcular667	chr3:113207792-113225452	17661	8	SPICE1	cover
Curcular622	chr1:91382197-91406866	24670	8	ZNF644	cover
Curcular611	chr7:72873866-72884813	10948	8	BAZ1B	cover
Curcular605	chr3:27490142-27493989	3848	8	SLC4A7,SLC4A7	cover
Curcular674	chr1:42730786-42744455	13670	8	FOXJ3,FOXJ3	cover
Curcular607	chr3:172477946-172502593	24648	8	ECT2	cover
Curcular642	chr15:78837211-78838106	896	8	PSMA4	cover
Curcular685	chr14:50292585-50298079	5495	8	NEMF	cover
Curcular663	chr2:203329532-203332412	2881	8	BMPR2	cover
Curcular686	chr19:16192723-16197350	4628	8	TPM4,TPM4	cover
Curcular675	chr1:26772807-26774151	1345	8	DHDDS	cover
Curcular649	chr6:24416625-24418806	2182	8	MRS2	cover
Curcular598	chr17:74015169-74015608	440	8	EVPL	cover
Curcular610	chr3:47139445-47147610	8166	8	SETD2	cover
Curcular650	chr16:583946-586142	2197	8	CAPN15,MIR5587	cover
Curcular678	chr5:43292576-43297268	4693	8	HMGCS1	cover
Curcular596	chr5:95099212-95119667	20456	8	RHOBTB3	cover
Curcular683	chr2:61343114-61345251	2138	8	KIAA1841,KIAA1841	cover
Curcular687	chr16:67644727-67646024	1298	8	CTCF	cover
Curcular655	chr5:107684100-107703654	19555	8	FBXL17	cover
Curcular629	chr3:196831774-196846401	14628	8	DLG1,DLG1	cover
Curcular631	chr2:45773871-45780869	6999	8	SRBD1	cover
Curcular587	chr2:122514816-122519100	4285	8	TSN	cover
Curcular601	chr2:231307652-231314970	7319	8	SP100,SP100,SP100	cover
Curcular660	chr11:13435077-13466728	31652	8	BTBD10	cover
Curcular609	chr2:190593386-190609514	16129	8	ANKAR	cover
Curcular682	chr11:85707869-85742653	34785	8	PICALM,PICALM	cover
Curcular677	chr7:131060183-131084192	24010	8	MKLN1,MKLN1	cover
Curcular627	chr7:56049903-56051561	1659	8	GBAS	cover
Curcular823	chr19:34921481-34929671	8191	7	UBA2	cover
Curcular762	chr5:145197457-145205763	8307	7	PRELID2	cover
Curcular766	chr3:31617888-31641951	24064	7	STT3B	cover
Curcular746	chr5:43675613-43704502	28890	7	NNT,NNT	cover
Curcular794	chr15:41377567-41379880	2314	7	INO80	cover
Curcular749	chr2:99802640-99812219	9580	7	MRPL30	cover
Curcular735	chr3:126340585-126366139	25555	7	TXNRD3	cover
Curcular830	chr4:1902353-1932497	30145	7	WHSC1,WHSC1,WHSC1	cover
Curcular705	chr6:167435897-167447459	11563	7	FGFR1OP	cover
Curcular807	chr2:136505837-136530117	24281	7	UBXN4	cover
Curcular734	chr14:60582437-60592541	10105	7	PCNXL4	cover
Curcular817	chr14:31582310-31641328	59019	7	HECTD1	cover
Curcular831	chr1:233334685-233388534	53850	7	PCNXL2	cover
Curcular740	chr1:1192372-1192690	319	7	UBE2J2	cover
Curcular723	chr2:43655239-43657441	2203	7	THADA	cover
Curcular693	chr7:97820926-97823884	2959	7	LMTK2	cover
Curcular707	chr13:47297356-47308133	10778	7	LRCH1,LRCH1	cover
Curcular827	chr1:33276192-33276658	467	7	YARS	cover
Curcular733	chr17:18768782-18769265	484	7	PRPSAP2	cover
Curcular813	chr3:155611307-155629068	17762	7	GMPS	cover
Curcular755	chr3:195415404-195435712	20309	7	LINC00969,MIR570	cover
Curcular694	chr19:49136701-49136912	212	7	DBP	cover
Curcular715	chr4:151023630-151023964	335	7	DCLK2	cover
Curcular814	chr20:35812583-35812776	194	7	RPN2	cover
Curcular810	chr4:15626875-15646331	19457	7	FBXL5	cover
Curcular741	chr18:12814202-12836890	22689	7	PTPN2,PTPN2	cover
Curcular796	chr16:27224906-27226329	1424	7	KDM8	cover
Curcular710	chr7:149930124-149932342	2219	7	ACTR3C	near(distance:-11959)
Curcular765	chr17:5364259-5365866	1608	7	DHX33	cover
Curcular697	chr1:78097535-78107340	9806	7	ZZZ3	cover
Curcular816	chr15:59323003-59323901	899	7	RNF111,RNF111	cover
Curcular759	chr2:72945232-72968598	23367	7	EXOC6B	cover
Curcular833	chr7:129760589-129762042	1454	7	KLHDC10	cover
Curcular728	chr6:170033043-170052104	19062	7	WDR27	cover
Curcular690	chr14:61262935-61285565	22631	7	MNAT1	cover
Curcular761	chr1:212218002-212220759	2758	7	DTL	cover
Curcular739	chr7:24663285-24720139	56855	7	MPP6	cover
Curcular826	chr15:72300167-72320134	19968	7	MYO9A	cover
Curcular763	chr3:32582529-32587457	4929	7	DYNC1LI1	cover
Curcular726	chr2:32142995-32157204	14210	7	MEMO1	cover
Curcular808	chr2:32602656-32641231	38576	7	BIRC6	cover
Curcular777	chr1:116202262-116206889	4628	7	VANGL1	cover
Curcular791	chr6:82922424-82924546	2123	7	IBTK	cover
Curcular779	chr12:72051329-72054207	2879	7	ZFC3H1	cover
Curcular727	chr5:77805607-77806221	615	7	LHFPL2	cover
Curcular828	chr2:20507739-20527139	19401	7	PUM2	cover
Curcular818	chr7:27805453-27839709	34257	7	TAX1BP1	cover
Curcular701	chr1:156303338-156304709	1372	7	CCT3	cover
Curcular711	chr12:50821545-50824353	2809	7	LARP4,LARP4	cover
Curcular698	chr14:103470265-103478525	8261	7	CDC42BPB	cover
Curcular811	chr7:80418622-80440017	21396	7	SEMA3C	cover
Curcular706	chr3:33725851-33738425	12575	7	CLASP2	cover
Curcular803	chr3:57875768-57882659	6892	7	SLMAP	cover
Curcular784	chr18:8714137-8720494	6358	7	MTCL1	join
Curcular770	chr2:69565030-69565697	668	7	GFPT1	cover
Curcular832	chr8:27151597-27151827	231	7	TRIM35	cover
Curcular744	chr1:175996708-176015460	18753	7	RFWD2	cover
Curcular717	chr4:39915231-39927553	12323	7	PDS5A,PDS5A	cover
Curcular709	chr3:194180200-194182965	2766	7	ATP13A3	cover
Curcular752	chr3:11399892-11421526	21635	7	ATG7	cover
Curcular812	chrY:15021271-15024974	3704	7	DDX3Y	cover
Curcular821	chr19:47856011-47865950	9940	7	DHX34	cover
Curcular737	chr1:23356966-23377017	20052	7	KDM1A,MIR3115	cover
Curcular792	chr17:58700882-58711338	10457	7	PPM1D	cover
Curcular748	chr20:39721112-39729993	8882	7	TOP1	cover
Curcular783	chr6:89554076-89563483	9408	7	RNGTT	cover
Curcular712	chr2:32602656-32626691	24036	7	BIRC6	cover
Curcular768	chr10:103552596-103570071	17476	7	MGEA5	cover
Curcular721	chr5:36982267-36986403	4137	7	NIPBL	cover
Curcular724	chr19:45901263-45901597	335	7	PPP1R13L,PPP1R13L	cover
Curcular785	chr17:65941525-65972074	30550	7	BPTF	cover
Curcular720	chr1:231090079-231097049	6971	7	TTC13	cover
Curcular772	chr7:44838347-44839473	1127	7	PPIA	cover
Curcular820	chr10:128768966-128788867	19902	7	DOCK1	cover
Curcular716	chr12:112757029-112757546	518	7	HECTD4	cover
Curcular719	chr6:29693224-29976239	283016	7	HCG4B,LOC554223,HCG4,IFITM4P,HLA-A,HLA-F-AS1,HCG9,HLA-G,HLA-H	cover
Curcular757	chr19:34922766-34957919	35154	7	UBA2	cover
Curcular834	chr3:155637022-155643155	6134	7	GMPS	cover
Curcular769	chr1:29362338-29365938	3601	7	EPB41	cover
Curcular754	chr12:26703180-26808785	105606	7	ITPR2	cover
Curcular1854	chr22:25771782-25777547	5766	7	LRP5L	join
Curcular718	chr2:122260743-122287901	27159	7	CLASP1	cover
Curcular758	chr12:88542065-88570096	28032	7	TMTC3	cover
Curcular732	chr1:63269390-63286880	17491	7	ATG4C	cover
Curcular773	chr3:124456415-124463050	6636	7	UMPS	cover
Curcular742	chr3:133907681-133914026	6346	7	RYK	cover
Curcular778	chr20:34317234-34320057	2824	7	RBM39	cover
Curcular776	chr7:44684926-44687358	2433	7	OGDH,OGDH	cover
Curcular700	chr1:41578955-41582682	3728	7	SCMH1,SCMH1	cover
Curcular764	chr3:155628481-155643155	14675	7	GMPS	cover
Curcular731	chr14:31398407-31425448	27042	7	STRN3	cover
Curcular725	chr5:170305101-170308900	3800	7	RANBP17	cover
Curcular788	chr1:90045150-90050348	5199	7	LRRC8B	cover
Curcular729	chr13:96637493-96648389	10897	7	UGGT2	cover
Curcular730	chr5:176370336-176378578	8243	7	UIMC1,UIMC1	cover
Curcular798	chr2:36805740-36818154	12415	7	FEZ2	cover
Curcular708	chr1:227327277-227335260	7984	7	CDC42BPA	cover
Curcular809	chr10:909683-931700	22018	7	LARP4B	cover
Curcular743	chr18:45391430-45423180	31751	7	SMAD2	cover
Curcular815	chr1:51032749-51061888	29140	7	FAF1	cover
Curcular767	chr6:86322550-86352587	30038	7	SYNCRIP	cover
Curcular753	chr1:235643370-235658138	14769	7	B3GALNT2,B3GALNT2	cover
Curcular692	chr2:182786675-182793005	6331	7	SSFA2	cover
Curcular800	chr4:88104355-88116842	12488	7	KLHL8	cover
Curcular736	chr3:196533450-196534785	1336	7	PAK2	cover
Curcular835	chr3:8977555-8983488	5934	7	RAD18	cover
Curcular702	chr2:215617171-215646233	29063	7	BARD1	cover
Curcular819	chr6:42559889-42562042	2154	7	UBR2,UBR2	cover
Curcular780	chr4:2951661-2952972	1312	7	NOP14	cover
Curcular795	chr14:73614503-73614814	312	7	PSEN1	cover
Curcular738	chr16:48581918-48596355	14438	7	N4BP1	cover
Curcular804	chr6:79770195-79770535	341	7	PHIP	cover
Curcular760	chr14:67736418-67770316	33899	7	MPP5	cover
Curcular801	chr20:18523663-18531819	8157	7	SEC23B,SEC23B	cover
Curcular786	chr7:148716084-148718239	2156	7	PDIA4	cover
Curcular775	chr9:86292642-86293514	873	7	UBQLN1	cover
Curcular751	chrX:21869627-21871621	1995	7	MBTPS2	cover
Curcular695	chr15:90431753-90432372	620	7	C15orf38-AP3S2,AP3S2	cover
Curcular771	chr15:49528048-49612002	83955	7	GALK2,GALK2	cover
Curcular756	chr16:4311780-4312702	923	7	TFAP4	cover
Curcular713	chr6:82920531-82922510	1980	7	IBTK	cover
Curcular793	chr8:101716525-101717901	1377	7	PABPC1	cover
Curcular696	chr5:32135678-32143986	8309	7	GOLPH3	cover
Curcular722	chr5:131006156-131013565	7410	7	FNIP1	cover
Curcular797	chr2:61340905-61345251	4347	7	KIAA1841,KIAA1841	cover
Curcular805	chr8:124349865-124351686	1822	7	ATAD2	cover
Curcular774	chr1:231930988-231954263	23276	7	DISC2,TSNAX-DISC1,DISC1,TSNAX-DISC1	cover
Curcular704	chr13:42860122-42882745	22624	7	AKAP11	cover
Curcular703	chr11:3789811-3797251	7441	7	NUP98,NUP98	cover
Curcular802	chr5:95072593-95119667	47075	7	RHOBTB3	cover
Curcular745	chr6:7176888-7189555	12668	7	RREB1,RREB1	cover
Curcular789	chr7:30590252-30601744	11493	7	LOC401320	cover
Curcular806	chr1:45223228-45223812	585	7	KIF2C,KIF2C	cover
Curcular781	chr19:40540857-40542533	1677	7	ZNF780B	cover
Curcular747	chr11:73418465-73431944	13480	7	RAB6A,RAB6A	cover
Curcular799	chr5:95072593-95099324	26732	7	RHOBTB3	cover
Curcular689	chr7:77200395-77230123	29729	7	PTPN12,PTPN12	cover
Curcular750	chr16:70292883-70296427	3545	7	AARS	cover
Curcular790	chr3:111632166-111639266	7101	7	PHLDB2,PHLDB2	cover
Curcular824	chr8:143425327-143427253	1927	7	TSNARE1	cover
Curcular691	chr12:46633462-46648719	15258	7	SLC38A1,SLC38A1,SLC38A1,SLC38A1	cover
Curcular782	chr16:11114050-11220003	105954	7	CLEC16A,CLEC16A	cover
Curcular825	chr11:72468812-72470426	1615	7	STARD10	cover
Curcular822	chr14:45564424-45566208	1785	7	PRPF39	cover
Curcular714	chr13:107209396-107212005	2610	7	ARGLU1	cover
Curcular699	chr15:80390758-80415142	24385	7	ZFAND6	cover
Curcular829	chr7:77200395-77221573	21179	7	PTPN12,PTPN12	cover
Curcular787	chr1:12335882-12338095	2214	7	VPS13D	cover
Curcular902	chr20:18278629-18287037	8409	6	ZNF133	cover
Curcular991	chr12:32480395-32481489	1095	6	BICD1	cover
Curcular1049	chr1:151288049-151288985	937	6	PI4KB,PI4KB	cover
Curcular998	chr7:94740571-94750144	9574	6	PPP1R9A	cover
Curcular913	chr1:51005264-51061888	56625	6	FAF1	cover
Curcular985	chr14:31596991-31602881	5891	6	HECTD1	cover
Curcular974	chr4:1905943-1920350	14408	6	WHSC1,WHSC1,WHSC1	cover
Curcular1043	chr18:2666156-2674144	7989	6	SMCHD1	cover
Curcular912	chr8:124243540-124251384	7845	6	ZHX1-C8orf76,C8orf76	cover
Curcular908	chr15:89790860-89804074	13215	6	FANCI	cover
Curcular896	chr4:54265897-54294350	28454	6	FIP1L1	cover
Curcular1059	chr5:56160561-56161804	1244	6	MAP3K1	cover
Curcular1039	chr10:51579128-51581378	2251	6	NCOA4,TIMM23B	cover
Curcular843	chr15:30053342-30065560	12219	6	TJP1	cover
Curcular866	chr1:167734820-167745403	10584	6	MPZL1	cover
Curcular1000	chr14:35331250-35331528	279	6	BAZ1A	cover
Curcular870	chr17:73238417-73239651	1235	6	GGA3,GGA3	cover
Curcular950	chr20:18122852-18123563	712	6	PET117	cover
Curcular878	chr17:11984673-11999011	14339	6	MAP2K4,MIR744	cover
Curcular895	chr5:43122141-43139411	17271	6	ZNF131	cover
Curcular931	chr15:81199004-81201647	2644	6	CEMIP	cover
Curcular992	chr9:19070217-19096767	26551	6	HAUS6	cover
Curcular969	chr19:45766371-45766625	255	6	MARK4	cover
Curcular1064	chr10:103432672-103436193	3522	6	FBXW4	cover
Curcular901	chr3:136117591-136221621	104031	6	STAG1	cover
Curcular970	chr8:124089351-124117704	28354	6	TBC1D31	cover
Curcular954	chr3:50102464-50103935	1472	6	RBM6	cover
Curcular990	chr18:43497644-43604652	107009	6	PSTPIP2,EPG5	join
Curcular1023	chr2:215609791-215646233	36443	6	BARD1	cover
Curcular930	chr19:40761065-40771258	10194	6	AKT2	cover
Curcular957	chr21:38792601-38845182	52582	6	DYRK1A,DYRK1A	cover
Curcular859	chr16:69189774-69201088	11315	6	CIRH1A	cover
Curcular1019	chr10:116247717-116251637	3921	6	ABLIM1,ABLIM1,ABLIM1	cover
Curcular960	chr5:167915607-167919852	4246	6	RARS	cover
Curcular918	chr5:179132680-179136060	3381	6	CANX	cover
Curcular915	chr11:36248635-36248980	346	6	LDLRAD3	cover
Curcular916	chr8:141828376-141874498	46123	6	PTK2	cover
Curcular988	chr6:87920169-87928449	8281	6	ZNF292	cover
Curcular965	chr1:33123028-33138502	15475	6	RBBP4	cover
Curcular904	chr12:26703180-26784992	81813	6	ITPR2	cover
Curcular997	chr3:113720442-113765579	45138	6	KIAA1407	cover
Curcular871	chr3:49372453-49373029	577	6	USP4	cover
Curcular892	chr1:121484052-121485070	1019	6	EMBP1	near(distance:170366)
Curcular1069	chr2:110342703-110350696	7994	6	2016-09-10	cover
Curcular949	chr3:171830242-171851336	21095	6	FNDC3B,FNDC3B	cover
Curcular1011	chr12:104705068-104721449	16382	6	TXNRD1,TXNRD1	cover
Curcular839	chr21:16386665-16415895	29231	6	NRIP1	cover
Curcular929	chr3:127980971-127983624	2654	6	EEFSEC	cover
Curcular1066	chr4:186168448-186209236	40789	6	SNX25	cover
Curcular926	chr18:9931807-9950565	18759	6	VAPA	cover
Curcular882	chr5:151169884-151170623	740	6	G3BP1	cover
Curcular984	chr16:9009111-9011013	1903	6	USP7,USP7	cover
Curcular910	chr9:20715321-20789607	74287	6	FOCAD,MIR491	cover
Curcular935	chr1:113459800-113460666	867	6	SLC16A1,SLC16A1	cover
Curcular1037	chr9:128099297-128099870	574	6	GAPVD1,GAPVD1	cover
Curcular975	chr5:150831904-150859050	27147	6	SLC36A1	cover
Curcular893	chr9:127670656-127674305	3650	6	GOLGA1	cover
Curcular1015	chr4:146032120-146042543	10424	6	ABCE1	cover
Curcular894	chr7:127344893-127361454	16562	6	SND1	cover
Curcular1051	chr15:40005645-40070111	64467	6	FSIP1	cover
Curcular977	chr13:41892942-41910892	17951	6	NAA16,NAA16	cover
Curcular841	chr3:194154501-194175121	20621	6	ATP13A3	cover
Curcular847	chr10:21246660-21250708	4049	6	NEBL	cover
Curcular872	chr9:134305477-134308181	2705	6	PRRC2B	cover
Curcular891	chr11:9450087-9452550	2464	6	IPO7,SNORA23	cover
Curcular952	chr9:115013209-115060196	46988	6	PTBP3,PTBP3,MIR3134	cover
Curcular938	chr4:113483527-113511030	27504	6	ZGRF1	cover
Curcular854	chr11:85707869-85714494	6626	6	PICALM,PICALM	cover
Curcular898	chr1:32502511-32504220	1710	6	KHDRBS1,KHDRBS1	cover
Curcular937	chr18:46858234-46906128	47895	6	DYM	cover
Curcular963	chr5:43161351-43162033	683	6	ZNF131	cover
Curcular933	chr8:48866180-48869991	3812	6	PRKDC	cover
Curcular1026	chr1:231079552-231097049	17498	6	TTC13	cover
Curcular955	chr9:102814699-102822454	7756	6	ERP44	cover
Curcular1070	chr2:234271723-234299129	27407	6	DGKD	cover
Curcular966	chr2:36596251-36623930	27680	6	CRIM1	cover
Curcular920	chr16:89371614-89383486	11873	6	ANKRD11	cover
Curcular982	chr16:14687158-14698083	10926	6	PARN	cover
Curcular1003	chr6:170626458-170639638	13181	6	FAM120B	cover
Curcular1073	chr1:236969444-236979843	10400	6	MTR	cover
Curcular922	chr5:98215256-98217079	1824	6	CHD1	cover
Curcular903	chr11:107916997-107925682	8686	6	CUL5	cover
Curcular934	chr13:96636058-96651561	15504	6	UGGT2	cover
Curcular1058	chr6:76368978-76388643	19666	6	SENP6	cover
Curcular865	chr12:83250789-83251359	571	6	TMTC2	cover
Curcular867	chr18:44526020-44526886	867	6	KATNAL2	join
Curcular1020	chr3:67546222-67548719	2498	6	SUCLG2	cover
Curcular853	chr4:25153582-25160729	7148	6	SEPSECS	cover
Curcular1031	chr4:22390711-22404422	13712	6	GPR125	cover
Curcular869	chr8:37732033-37735069	3037	6	RAB11FIP1	cover
Curcular986	chr3:71542577-71551139	8563	6	FOXP1,FOXP1	cover
Curcular1032	chr6:47471016-47472494	1479	6	CD2AP	cover
Curcular881	chr12:28408514-28544344	135831	6	CCDC91	join
Curcular886	chr1:173961893-173962273	381	6	RC3H1	join
Curcular1076	chr19:18684103-18684558	456	6	UBA52	cover
Curcular1077	chr10:25226113-25236273	10161	6	PRTFDC1	cover
Curcular1006	chr20:18523663-18535034	11372	6	SEC23B,SEC23B	cover
Curcular951	chr1:233482188-233498039	15852	6	KIAA1804	cover
Curcular905	chr16:30715385-30715636	252	6	SRCAP	cover
Curcular874	chr8:101724590-101725409	820	6	PABPC1	cover
Curcular846	chr17:4186093-4210418	24326	6	UBE2G1	cover
Curcular1009	chr1:172520652-172548407	27756	6	SUCO	cover
Curcular890	chr6:30618771-30619243	473	6	C6orf136	cover
Curcular1027	chr8:141828376-141900868	72493	6	PTK2	cover
Curcular961	chr12:125436944-125438757	1814	6	DHX37	cover
Curcular1022	chr2:47604153-47607108	2956	6	MIR559,EPCAM	cover
Curcular944	chr15:90982564-90986710	4147	6	IQGAP1	cover
Curcular840	chr14:32586346-32621734	35389	6	ARHGAP5	cover
Curcular1056	chr5:125903951-125906551	2601	6	ALDH7A1	cover
Curcular880	chr8:28013459-28019595	6137	6	ELP3	cover
Curcular972	chr11:12785726-12785981	256	6	TEAD1	cover
Curcular923	chr2:231222520-231226412	3893	6	SP140L	cover
Curcular980	chr5:74639678-74641483	1806	6	HMGCR	cover
Curcular845	chr2:42946128-42950175	4048	6	MTA3	cover
Curcular1005	chr12:98921664-98931350	9687	6	TMPO	cover
Curcular883	chr1:153637696-153641033	3338	6	ILF2	cover
Curcular851	chr11:85685751-85742653	56903	6	PICALM,PICALM	cover
Curcular953	chr9:103082547-103111654	29108	6	TEX10	cover
Curcular1028	chr16:22236975-22237296	322	6	EEF2K	cover
Curcular887	chr4:56269403-56284152	14750	6	TMEM165	cover
Curcular921	chr10:126628943-126631876	2934	6	ZRANB1	join
Curcular1045	chr3:141811903-141820683	8781	6	TFDP2	cover
Curcular862	chr6:43523573-43535091	11519	6	XPO5	cover
Curcular987	chr15:52561950-52575089	13140	6	MYO5C,MIR1266	cover
Curcular996	chr1:151611364-151611595	232	6	SNX27	cover
Curcular946	chr1:202385915-202398057	12143	6	PPP1R12B,PPP1R12B	cover
Curcular1050	chr10:15858834-15889942	31109	6	FAM188A	cover
Curcular1018	chr4:6925100-6969151	44052	6	TBC1D14	cover
Curcular1068	chr1:89236035-89251896	15862	6	PKN2	cover
Curcular907	chr18:51804073-51813781	9709	6	POLI	cover
Curcular943	chr19:44531175-44648800	117626	6	ZNF223,ZNF224,ZNF225,ZNF284,LOC100379224	cover
Curcular1010	chr16:18852887-18856973	4087	6	SMG1	cover
Curcular1065	chr17:40990748-40991397	650	6	PSME3	cover
Curcular1071	chr5:137278564-137278905	342	6	FAM13B	cover
Curcular861	chr18:76856476-76886375	29900	6	ATP9B	cover
Curcular1072	chr8:62531537-62566219	34683	6	ASPH	cover
Curcular979	chr19:4941540-4941943	404	6	UHRF1,UHRF1	cover
Curcular927	chr10:22171211-22209892	38682	6	DNAJC1	cover
Curcular958	chr9:95018962-95048121	29160	6	IARS	cover
Curcular884	chr16:27222467-27226329	3863	6	KDM8	cover
Curcular1062	chr2:242343243-242357524	14282	6	FARP2	cover
Curcular959	chr2:113057426-113057606	181	6	ZC3H6	cover
Curcular849	chr14:23395342-23396869	1528	6	PRMT5	cover
Curcular877	chr16:48311249-48337216	25968	6	MIR548AE2,LONP2	cover
Curcular925	chr19:2137726-2138713	988	6	AP3D1	cover
Curcular976	chr2:36596251-36669878	73628	6	CRIM1	cover
Curcular1036	chr1:21599192-21616649	17458	6	ECE1,ECE1,ECE1	cover
Curcular1024	chr7:65705312-65706257	946	6	TPST1	cover
Curcular836	chr16:72122886-72124685	1800	6	TXNL4B,TXNL4B	cover
Curcular844	chr15:69728477-69729061	585	6	KIF23	cover
Curcular973	chr2:72945232-72960247	15016	6	EXOC6B	cover
Curcular868	chr8:141856359-141874498	18140	6	PTK2	cover
Curcular899	chr20:30904021-30904677	657	6	KIF3B	cover
Curcular1048	chr18:9583115-9595100	11986	6	PPP4R1	cover
Curcular1079	chr19:58290119-58291514	1396	6	ZNF586	cover
Curcular1046	chr5:133493398-133509713	16316	6	SKP1	cover
Curcular1052	chr5:87516380-87541609	25230	6	TMEM161B,TMEM161B	cover
Curcular1029	chr15:65471272-65472542	1271	6	CLPX	cover
Curcular917	chr6:31380102-31475077	94976	6	HCG26,HCP5	cover
Curcular873	chr1:1413229-1414007	779	6	ATAD3B	cover
Curcular906	chr7:17908030-17915413	7384	6	SNX13	cover
Curcular911	chr3:33441681-33467233	25553	6	UBP1	cover
Curcular1040	chr7:152007051-152012423	5373	6	KMT2C	cover
Curcular1017	chr22:32874968-32875262	295	6	FBXO7	cover
Curcular889	chr9:33953283-33973235	19953	6	UBAP2	cover
Curcular993	chr2:39278285-39294894	16610	6	SOS1	cover
Curcular999	chr14:64465632-64489581	23950	6	SYNE2,MIR548AZ	cover
Curcular1007	chr12:117365828-117402659	36832	6	FBXW8	cover
Curcular964	chr5:139819704-139825560	5857	6	ANKHD1-EIF4EBP3,ANKHD1,ANKHD1	cover
Curcular850	chr11:86017287-86017524	238	6	C11orf73	cover
Curcular971	chr13:60407241-60413582	6342	6	DIAPH3	cover
Curcular924	chr8:27151597-27156076	4480	6	TRIM35	cover
Curcular857	chr2:148653870-148657136	3267	6	ACVR2A,ACVR2A	cover
Curcular897	chr2:65559121-65659218	100098	6	SPRED2	cover
Curcular1035	chr8:116599228-116635985	36758	6	TRPS1	cover
Curcular1033	chr12:111947353-111948386	1034	6	ATXN2	cover
Curcular1044	chr8:68030483-68049838	19356	6	CSPP1,CSPP1	cover
Curcular994	chr2:122514816-122520660	5845	6	TSN	cover
Curcular1021	chr14:31346778-31349940	3163	6	COCH,LOC100506071	cover
Curcular1075	chr3:172479400-172501699	22300	6	ECT2	cover
Curcular1002	chr3:172477951-172501699	23749	6	ECT2	cover
Curcular989	chr8:141856359-141900868	44510	6	PTK2	cover
Curcular842	chr8:28942704-28944936	2233	6	KIF13B	cover
Curcular947	chr9:86274695-86301070	26376	6	UBQLN1	join
Curcular981	chr7:37988442-37989994	1553	6	EPDR1,EPDR1	cover
Curcular1057	chr4:121675708-121732604	56897	6	PRDM5	cover
Curcular879	chr5:80063752-80088663	24912	6	MSH3	cover
Curcular919	chr10:27458873-27462188	3316	6	MASTL	cover
Curcular941	chr10:116590611-116608496	17886	6	FAM160B1,FAM160B1	cover
Curcular945	chr1:247320302-247323115	2814	6	ZNF124,ZNF124,ZNF124	cover
Curcular1004	chr8:38205015-38205733	719	6	WHSC1L1,WHSC1L1	cover
Curcular1054	chr19:11223954-11224438	485	6	MIR6886,LDLR	cover
Curcular1030	chr17:78268519-78286967	18449	6	RNF213,RNF213	cover
Curcular932	chr7:27805453-27856657	51205	6	TAX1BP1	cover
Curcular1038	chr3:136183723-136221621	37899	6	STAG1	cover
Curcular858	chr9:128419930-128434922	14993	6	MAPKAP1	cover
Curcular1074	chr18:47017996-47018203	208	6	SNORD58B,RPL17,RPL17,RPL17-C18orf32	cover
Curcular978	chr7:5023302-5028808	5507	6	RNF216P1	cover
Curcular914	chr2:219520873-219521186	314	6	ZNF142	cover
Curcular855	chr5:60768508-60768864	357	6	ZSWIM6	cover
Curcular1034	chr10:135209217-135216277	7061	6	MTG1	cover
Curcular900	chr8:124089351-124121860	32510	6	TBC1D31	cover
Curcular1042	chr4:88091231-88116842	25612	6	KLHL8	cover
Curcular1013	chr11:93429486-93433352	3867	6	CEP295	cover
Curcular995	chr12:28458582-28460682	2101	6	CCDC91	cover
Curcular928	chr17:76198580-76198832	253	6	AFMID	cover
Curcular983	chr1:32502511-32505174	2664	6	KHDRBS1,KHDRBS1	cover
Curcular860	chr16:70566382-70575737	9356	6	SF3B3,SNORD111	cover
Curcular1060	chr15:60648118-60656722	8605	6	ANXA2	cover
Curcular1053	chr9:88211277-88248289	37013	6	AGTPBP1	cover
Curcular852	chr9:88920107-88924932	4826	6	ZCCHC6	cover
Curcular948	chr2:36615115-36669878	54764	6	CRIM1	cover
Curcular876	chr18:54423814-54426184	2371	6	WDR7	cover
Curcular1078	chr10:1125951-1126416	466	6	WDR37	cover
Curcular1061	chr10:102019975-102021820	1846	6	CWF19L1	cover
Curcular940	chr18:74561482-74587620	26139	6	ZNF236	cover
Curcular875	chr20:32617575-32619410	1836	6	RALY	cover
Curcular962	chr5:109049221-109051965	2745	6	MAN2A1	cover
Curcular838	chr7:72883847-72884813	967	6	BAZ1B	cover
Curcular1067	chr6:159004986-159010814	5829	6	TMEM181	cover
Curcular888	chr3:169854207-169867032	12826	6	PHC3	cover
Curcular967	chr4:183812502-183836728	24227	6	DCTD	cover
Curcular1016	chr19:11623871-11625036	1166	6	ECSIT	cover
Curcular1012	chr11:110007388-110008139	752	6	ZC3H12C	cover
Curcular956	chr15:76146727-76175765	29039	6	UBE2Q2,UBE2Q2	cover
Curcular909	chr3:8977555-8990254	12700	6	RAD18	cover
Curcular1047	chr11:13435077-13443385	8309	6	BTBD10	cover
Curcular848	chr11:128993341-128994789	1449	6	ARHGAP32	cover
Curcular942	chr1:8601273-8674745	73473	6	RERE	cover
Curcular936	chr4:2158515-2230970	72456	6	POLN,HAUS3	join
Curcular968	chr13:114149817-114188555	38739	6	TMCO3	cover
Curcular885	chr1:211952260-211966532	14273	6	LPGAT1	cover
Curcular864	chr8:97318672-97343323	24652	6	PTDSS1	cover
Curcular1001	chr9:86294690-86297981	3292	6	UBQLN1	cover
Curcular1041	chr21:38559350-38568337	8988	6	TTC3,TTC3	cover
Curcular1008	chr1:155695173-155695810	638	6	DAP3,DAP3	cover
Curcular1025	chr3:133894453-133914026	19574	6	RYK	cover
Curcular1055	chr3:27453133-27465643	12511	6	SLC4A7,SLC4A7	cover
Curcular1063	chr4:140046318-140060651	14334	6	ELF2	join
Curcular863	chr20:35693827-35696589	2763	6	RBL1,RBL1	cover
Curcular837	chr18:60206914-60217693	10780	6	ZCCHC2	cover
Curcular856	chr18:12999420-13073184	73765	6	CEP192	cover
Curcular1014	chr4:4239554-4248070	8517	6	TMEM128	cover
Curcular939	chr3:47663697-47719801	56105	6	SMARCC1	cover
Curcular1375	chr12:57440336-57442127	1792	5	MYO1A,MYO1A	cover
Curcular1495	chr6:44219519-44219829	311	5	HSP90AB1,HSP90AB1	cover
Curcular1237	chr12:42604157-42604482	326	5	YAF2,YAF2,YAF2	cover
Curcular1373	chr3:56703728-56707753	4026	5	FAM208A	cover
Curcular1349	chr10:225934-267296	41363	5	ZMYND11,ZMYND11	cover
Curcular1275	chr2:17876419-17927218	50800	5	SMC6	cover
Curcular1494	chr4:77976299-77987554	11256	5	CCNI	cover
Curcular1293	chr14:35066756-35078948	12193	5	SNX6	cover
Curcular1426	chr13:96622366-96651561	29196	5	UGGT2	cover
Curcular1261	chr3:37089010-37090508	1499	5	MLH1	cover
Curcular1398	chr16:48580058-48596355	16298	5	N4BP1	cover
Curcular1139	chr15:76576098-76588078	11981	5	ETFA	cover
Curcular1159	chr9:111812563-111812972	410	5	TMEM245	cover
Curcular1140	chr2:85097349-85097909	561	5	TRABD2A	cover
Curcular1313	chr3:160131261-160149613	18353	5	SMC4,SMC4	cover
Curcular1381	chr3:120469370-120469847	478	5	GTF2E1	cover
Curcular1393	chr20:17933231-17934761	1531	5	SNX5	cover
Curcular1428	chr20:13539655-13610799	71145	5	TASP1	cover
Curcular1150	chr3:47079156-47088111	8956	5	SETD2	cover
Curcular1443	chr1:32628836-32632897	4062	5	KPNA6	cover
Curcular1236	chr5:61826536-61857084	30549	5	IPO11,IPO11	cover
Curcular1305	chr15:75215989-75219228	3240	5	COX5A	cover
Curcular1487	chr4:120166492-120194863	28372	5	USP53	cover
Curcular1166	chr3:128514203-128526514	12312	5	RAB7A	cover
Curcular1323	chr20:25394426-25405963	11538	5	GINS1	cover
Curcular1339	chr15:41988273-41991357	3085	5	MGA	cover
Curcular1466	chr7:140055468-140069482	14015	5	SLC37A3	cover
Curcular1401	chr7:27668986-27672060	3075	5	HIBADH	cover
Curcular1337	chr13:41507606-41508164	559	5	ELF1,ELF1	cover
Curcular1441	chr1:58971732-59002413	30682	5	OMA1	cover
Curcular1248	chr5:98231930-98235409	3480	5	CHD1	cover
Curcular1353	chr11:59426339-59426942	604	5	PATL1	cover
Curcular1418	chr10:11893996-11894214	219	5	PROSER2-AS1,PROSER2	cover
Curcular1211	chr1:36432556-36439112	6557	5	AGO3	cover
Curcular1325	chr13:20207760-20224400	16641	5	MPHOSPH8	join
Curcular1310	chr18:54426096-54448887	22792	5	WDR7	cover
Curcular1415	chr9:80919651-80923499	3849	5	PSAT1	cover
Curcular1462	chrX:131415123-131417060	1938	5	RAP2C-AS1	cover
Curcular1110	chr7:121753172-121773795	20624	5	AASS	cover
Curcular1233	chr6:30856465-30857207	743	5	DDR1,DDR1,DDR1,DDR1	cover
Curcular1256	chr13:61013822-61041513	27692	5	TDRD3	cover
Curcular1174	chr11:120343759-120348235	4477	5	ARHGEF12	cover
Curcular1430	chr21:38792601-38828610	36010	5	DYRK1A,DYRK1A	cover
Curcular1149	chr13:113963958-113965182	1225	5	LAMP1	cover
Curcular1136	chr7:157013383-157041274	27892	5	UBE3C	cover
Curcular1224	chr1:78097535-78141374	43840	5	ZZZ3	cover
Curcular1255	chr15:49528048-49584734	56687	5	GALK2,GALK2	cover
Curcular1372	chr14:93760204-93762503	2300	5	BTBD7,BTBD7	cover
Curcular1295	chr1:77620134-77635080	14947	5	PIGK	cover
Curcular1228	chr4:140037803-140060651	22849	5	ELF2	join
Curcular1413	chr7:105121499-105148991	27493	5	PUS7	cover
Curcular1432	chr1:78097520-78107340	9821	5	ZZZ3	cover
Curcular1133	chr3:119582266-119595355	13090	5	GSK3B	cover
Curcular1188	chr6:129843622-129879311	35690	5	LAMA2	near(distance:5912)
Curcular1392	chr7:138583701-138597206	13506	5	KIAA1549	cover
Curcular1172	chr17:25630393-25636298	5906	5	WSB1	cover
Curcular1239	chr5:95087943-95099324	11382	5	RHOBTB3	cover
Curcular1488	chr9:138741983-138774924	32942	5	CAMSAP1	cover
Curcular1457	chr6:160103506-160109274	5769	5	SOD2	cover
Curcular1176	chr14:39746138-39764233	18096	5	CTAGE5	cover
Curcular1132	chr12:49523283-49580241	56959	5	TUBA1B,TUBA1A	join
Curcular1446	chr20:40161689-40162209	521	5	CHD6	cover
Curcular1124	chr3:47466975-47470160	3186	5	SCAP	cover
Curcular1474	chr17:59821793-59857762	35970	5	BRIP1	cover
Curcular1380	chr11:82872369-82895950	23582	5	PCF11	cover
Curcular1354	chr16:56419831-56423287	3457	5	AMFR	cover
Curcular1496	chr6:135360711-135363264	2554	5	HBS1L	cover
Curcular1378	chr14:20871536-20874559	3024	5	TEP1	cover
Curcular1387	chr17:71231615-71233134	1520	5	C17orf80,C17orf80	cover
Curcular1153	chr1:20216878-20234369	17492	5	OTUD3	cover
Curcular1165	chr11:68571468-68575106	3639	5	CPT1A,CPT1A	cover
Curcular1270	chr8:135612679-135622898	10220	5	ZFAT	cover
Curcular1475	chr17:40652725-40653322	598	5	ATP6V0A1	cover
Curcular1203	chr16:70590082-70590932	851	5	SF3B3	cover
Curcular1207	chr1:39816457-39824936	8480	5	MACF1	cover
Curcular1262	chr13:95858786-95863035	4250	5	ABCC4	cover
Curcular1112	chr9:710804-713464	2661	5	KANK1,KANK1,KANK1	cover
Curcular1397	chr1:91403042-91447927	44886	5	ZNF644	cover
Curcular1379	chr3:183435439-183446639	11201	5	YEATS2	cover
Curcular1288	chr1:198201683-198266370	64688	5	NEK7	cover
Curcular1419	chr4:2181035-2230970	49936	5	POLN,HAUS3	join
Curcular1162	chr5:138145727-138147991	2265	5	CTNNA1	cover
Curcular1195	chr4:186180002-186188309	8308	5	SNX25	cover
Curcular1183	chr19:14066724-14067334	611	5	DCAF15	cover
Curcular1374	chr2:240929491-240951113	21623	5	NDUFA10	cover
Curcular1329	chr2:159922408-159954346	31939	5	TANC1	cover
Curcular1144	chr6:28239632-28240564	933	5	ZSCAN26	cover
Curcular1093	chr14:64065474-64066691	1218	5	WDR89	cover
Curcular1146	chr8:42761316-42798588	37273	5	HOOK3	cover
Curcular1433	chr18:21644104-21663045	18942	5	TTC39C,TTC39C	cover
Curcular1282	chr3:10311815-10312699	885	5	TATDN2	cover
Curcular1107	chr1:186310160-186313222	3063	5	MIR548F1,TPR	cover
Curcular1163	chr14:55448258-55467710	19453	5	WDHD1	cover
Curcular1151	chr8:131164982-131181313	16332	5	ASAP1	cover
Curcular1234	chr14:50130033-50141145	11113	5	POLE2,POLE2	cover
Curcular1493	chr4:170076631-170077830	1200	5	SH3RF1	cover
Curcular1126	chr19:19407798-19408153	356	5	SUGP1	cover
Curcular1232	chr11:9462002-9463744	1743	5	IPO7	cover
Curcular1319	chr20:33302394-33303169	776	5	NCOA6	join
Curcular1332	chr19:41884186-41884424	239	5	TMEM91,TMEM91,TMEM91	cover
Curcular1361	chr9:91030522-91041506	10985	5	SPIN1	cover
Curcular1343	chr6:82920531-82921289	759	5	IBTK	cover
Curcular1157	chr6:10703638-10705077	1440	5	PAK1IP1	cover
Curcular1097	chr1:12359259-12368698	9440	5	VPS13D	cover
Curcular1252	chr2:36615115-36623930	8816	5	CRIM1	cover
Curcular1271	chr12:116668238-116675510	7273	5	MED13L	cover
Curcular1385	chr9:86294690-86301070	6381	5	UBQLN1	cover
Curcular1129	chr15:85607601-85610435	2835	5	PDE8A	cover
Curcular1344	chr4:103635595-103651893	16299	5	MANBA	cover
Curcular1152	chr8:103850972-103855975	5004	5	AZIN1	cover
Curcular1138	chr14:31371742-31380368	8627	5	STRN3	cover
Curcular1119	chr5:77711344-77717784	6441	5	SCAMP1	cover
Curcular1296	chr2:227771509-227779067	7559	5	RHBDD1	cover
Curcular1336	chr3:155611307-155643155	31849	5	GMPS	cover
Curcular1347	chr9:33996221-34017187	20967	5	UBAP2	cover
Curcular1108	chr17:63530030-63554854	24825	5	AXIN2	cover
Curcular1383	chr15:49528048-49531564	3517	5	GALK2,GALK2	cover
Curcular1422	chr11:86267595-86270865	3271	5	ME3,ME3,ME3	cover
Curcular1266	chr6:159001972-159010814	8843	5	TMEM181	cover
Curcular1340	chr1:32381492-32385259	3768	5	PTP4A2	cover
Curcular1456	chr7:157015948-157018233	2286	5	UBE3C	cover
Curcular1160	chr14:75553721-75555344	1624	5	NEK9	cover
Curcular1095	chr4:52714371-52758017	43647	5	DCUN1D4	cover
Curcular1283	chr14:50713759-50769735	55977	5	L2HGDH	cover
Curcular1170	chr4:103225474-103236987	11514	5	SLC39A8	cover
Curcular1251	chr4:1219148-1235307	16160	5	CTBP1	cover
Curcular1091	chr16:70598968-70601439	2472	5	SF3B3	cover
Curcular1267	chr15:90760671-90764997	4327	5	SEMA4B	cover
Curcular1181	chr15:44907561-44912601	5041	5	SPG11	cover
Curcular1289	chr16:69317951-69318147	197	5	SNTB2	cover
Curcular1333	chr4:77917578-77952123	34546	5	2016-09-11	cover
Curcular1145	chr12:56998001-56999111	1111	5	BAZ2A,BAZ2A	cover
Curcular1242	chr16:89484692-89497734	13043	5	ANKRD11	cover
Curcular1465	chr13:20425495-20426330	836	5	ZMYM5	cover
Curcular1820	chr1:197611841-197627499	15659	5	DENND1B	cover
Curcular1489	chr10:89653782-89655534	1753	5	PTEN	cover
Curcular1120	chr2:173433469-173460751	27283	5	PDK1	cover
Curcular1090	chr16:80718435-80719026	592	5	CDYL2	cover
Curcular1184	chr14:93760204-93761283	1080	5	BTBD7,BTBD7	cover
Curcular1321	chr14:92278656-92280169	1514	5	TC2N,TC2N	cover
Curcular1121	chr1:89401782-89420908	19127	5	CCBL2	cover
Curcular1450	chr9:96233423-96238620	5198	5	FAM120A	cover
Curcular1407	chr2:135848568-135851263	2696	5	RAB3GAP1	cover
Curcular1096	chr1:2327223-2335028	7806	5	RER1	cover
Curcular1187	chr15:69009903-69075384	65482	5	CORO2B,CORO2B,ANP32A	join
Curcular1143	chr6:82923944-82933337	9394	5	IBTK	cover
Curcular1113	chr14:39746138-39818181	72044	5	CTAGE5	cover
Curcular1411	chrX:102094729-102160665	65937	5	LINC00630	join
Curcular1128	chr1:110207633-110233186	25554	5	GSTM2,GSTM2	cover
Curcular1481	chr7:16255691-16317851	62161	5	ISPD	cover
Curcular1304	chr4:123848789-123859404	10616	5	SPATA5	cover
Curcular1264	chr2:61118818-61149134	30317	5	REL	cover
Curcular1118	chr16:11940358-11941663	1306	5	RSL1D1	cover
Curcular1210	chr17:29483001-29497015	14015	5	NF1,NF1	cover
Curcular1083	chr10:79613112-79614128	1017	5	DLG5	cover
Curcular1199	chr12:27867713-27878600	10888	5	MRPS35	cover
Curcular1425	chr3:169694734-169706147	11414	5	SEC62	cover
Curcular1127	chr1:31452909-31454252	1344	5	PUM1	cover
Curcular1217	chr1:203816312-203816815	504	5	ZC3H11A	cover
Curcular1360	chr9:20353523-20365742	12220	5	MLLT3	cover
Curcular1382	chr12:51173923-51203372	29450	5	ATF1	cover
Curcular1480	chr3:27453133-27493989	40857	5	SLC4A7,SLC4A7	cover
Curcular1485	chr7:87593949-87607727	13779	5	ADAM22,ADAM22	cover
Curcular1311	chr10:126799559-126811437	11879	5	CTBP2,CTBP2	cover
Curcular1219	chr2:48049357-48050499	1143	5	FBXO11,FBXO11	cover
Curcular1273	chr17:75398141-75398785	645	5	SEPT9,SEPT9	cover
Curcular1201	chr2:85255012-85276771	21760	5	KCMF1	cover
Curcular1424	chr19:41089304-41089623	320	5	SHKBP1	cover
Curcular1254	chr18:9195549-9221997	26449	5	ANKRD12,ANKRD12	cover
Curcular1244	chr7:156549087-156629579	80493	5	LMBR1	cover
Curcular1447	chr15:93467551-93472321	4771	5	CHD2	cover
Curcular1322	chr16:71712658-71715808	3151	5	PHLPP2,PHLPP2	cover
Curcular1292	chr12:123798167-123800207	2041	5	SBNO1	cover
Curcular1370	chr2:32323865-32341281	17417	5	SPAST	cover
Curcular1483	chr1:33290914-33318767	27854	5	S100PBP	cover
Curcular1357	chr1:23356962-23385660	28699	5	KDM1A,MIR3115	cover
Curcular1376	chr16:2296096-2296987	892	5	ECI1	cover
Curcular1241	chr19:47646751-47658470	11720	5	SAE1	cover
Curcular1245	chr10:70196768-70229920	33153	5	DNA2,DNA2	cover
Curcular1249	chr20:47886479-47888287	1809	5	ZNFX1	cover
Curcular1404	chr1:44750507-44804994	54488	5	ERI3	cover
Curcular1486	chr13:33012789-33018263	5475	5	N4BP2L2	cover
Curcular1148	chr16:57197913-57207781	9869	5	FAM192A	cover
Curcular1490	chr13:95768176-95840796	72621	5	ABCC4	cover
Curcular1300	chr10:5807950-5842668	34719	5	GDI2	cover
Curcular1189	chr6:111208708-111214865	6158	5	AMD1,AMD1	cover
Curcular1281	chr5:72168466-72179059	10594	5	MIR4804,TNPO1	cover
Curcular1178	chr1:155447677-155452240	4564	5	ASH1L	cover
Curcular1318	chr2:207731421-207746615	15195	5	CPO	near(distance:-57663)
Curcular1440	chr9:102677460-102691125	13666	5	STX17	cover
Curcular1453	chr12:28378728-28412375	33648	5	CCDC91	join
Curcular1298	chr6:110988637-111067404	78768	5	CDK19	cover
Curcular1452	chr12:69103785-69109520	5736	5	NUP107	cover
Curcular1141	chr8:124346118-124348772	2655	5	ATAD2	cover
Curcular1081	chr2:70387757-70409129	21373	5	C2orf42	cover
Curcular1342	chr1:94360170-94367225	7056	5	GCLM	cover
Curcular1451	chr12:117402502-117426674	24173	5	LOC100506551,FBXW8	cover
Curcular1403	chr6:36181657-36185787	4131	5	BRPF3	cover
Curcular1279	chr7:44714010-44715748	1739	5	OGDH,OGDH	cover
Curcular1269	chr9:114911524-114919893	8370	5	SUSD1,MIR3134	cover
Curcular1499	chr2:39424093-39456729	32637	5	CDKL4	join
Curcular1406	chr16:58593708-58594266	559	5	CNOT1	cover
Curcular1259	chr22:40669429-40681774	12346	5	TNRC6B	cover
Curcular1500	chr8:68018140-68028357	10218	5	CSPP1,CSPP1	cover
Curcular1220	chr10:72285679-72291210	5532	5	PALD1	cover
Curcular1362	chr1:150202906-150204264	1359	5	ANP32E	cover
Curcular1158	chr8:41455811-41456823	1013	5	AGPAT6	cover
Curcular1345	chr12:105321751-105322472	722	5	SLC41A2	cover
Curcular1085	chr2:200233328-200301141	67814	5	SATB2,SATB2	cover
Curcular1335	chr18:12999420-13001581	2162	5	CEP192	cover
Curcular1363	chr4:3188324-3190820	2497	5	HTT	cover
Curcular1190	chr11:33163213-33182915	19703	5	CSTF3,CSTF3	cover
Curcular1225	chr2:206992521-206994966	2446	5	NDUFS1,NDUFS1	cover
Curcular1094	chr1:10463128-10464336	1209	5	PGD	cover
Curcular1104	chr12:51449618-51450285	668	5	LETMD1	cover
Curcular1171	chr10:86177527-86198463	20937	5	CCSER2	cover
Curcular1155	chr3:122942406-122978436	36031	5	SEC22A	cover
Curcular1427	chr5:36953720-36976504	22785	5	NIPBL	cover
Curcular1330	chr8:61496767-61504528	7762	5	RAB2A	cover
Curcular1100	chr19:33604673-33605325	653	5	GPATCH1	cover
Curcular1334	chr9:6420912-6434173	13262	5	UHRF2	cover
Curcular1246	chr2:109408131-109473426	65296	5	CCDC138	cover
Curcular1087	chr3:185316200-185331196	14997	5	SENP2	cover
Curcular1206	chr8:39079129-39114862	35734	5	ADAM32	cover
Curcular1287	chr13:50025689-50065046	39358	5	SETDB2	cover
Curcular1351	chr4:123848789-123900541	51753	5	SPATA5	cover
Curcular1222	chr7:17349560-17375410	25851	5	AHR	cover
Curcular1434	chr4:17816476-17816981	506	5	NCAPG	cover
Curcular1306	chr1:10527247-10529395	2149	5	DFFA	cover
Curcular1324	chr9:33971649-33973235	1587	5	UBAP2	cover
Curcular1173	chr14:97279282-97327072	47791	5	VRK1	cover
Curcular1164	chrX:153996577-153997585	1009	5	SNORA36A,DKC1,MIR664B	cover
Curcular1454	chr2:32703703-32704685	983	5	BIRC6	cover
Curcular1229	chr18:2951053-2960847	9795	5	LPIN2	cover
Curcular1359	chr5:37326003-37328522	2520	5	NUP155	cover
Curcular1502	chr16:47531310-47581459	50150	5	PHKB	cover
Curcular1400	chr3:180665653-180667131	1479	5	FXR1	cover
Curcular1317	chr6:86328536-86329135	600	5	SYNCRIP	cover
Curcular1327	chr9:97041040-97055351	14312	5	ZNF169	cover
Curcular1352	chr3:136096502-136141886	45385	5	STAG1	cover
Curcular1213	chr2:100055063-100081447	26385	5	REV1	cover
Curcular1395	chr6:7303783-7310262	6480	5	SSR1	cover
Curcular1389	chr19:4354946-4355170	225	5	MPND	cover
Curcular1185	chr1:231672959-231678357	5399	5	TSNAX-DISC1,TSNAX,TSNAX-DISC1	cover
Curcular1278	chr12:69109407-69119576	10170	5	NUP107	cover
Curcular1243	chr5:135483521-135499080	15560	5	SMAD5	cover
Curcular1464	chr6:13579683-13584457	4775	5	SIRT5	cover
Curcular1471	chr22:46085592-46125470	39879	5	ATXN10	cover
Curcular1088	chr17:42231924-42232779	856	5	C17orf53	cover
Curcular1468	chr2:58386785-58393009	6225	5	FANCL	cover
Curcular1268	chr1:40654727-40668286	13560	5	RLF	cover
Curcular1369	chr3:45030632-45053782	23151	5	EXOSC7	cover
Curcular1235	chr1:95609447-95639445	29999	5	TMEM56,TMEM56-RWDD3	cover
Curcular1358	chr9:20715321-20740339	25019	5	FOCAD,MIR491	cover
Curcular1227	chr9:117399270-117401006	1737	5	C9orf91	cover
Curcular1179	chr3:12616291-12618240	1950	5	MKRN2	cover
Curcular1238	chr4:148778708-148803087	24380	5	ARHGAP10	cover
Curcular1086	chr20:40161689-40179999	18311	5	CHD6	cover
Curcular1449	chr18:55278869-55283207	4339	5	NARS	cover
Curcular1501	chr1:115005726-115007010	1285	5	TRIM33	cover
Curcular1109	chr7:73510952-73511519	568	5	LIMK1	cover
Curcular1399	chr2:73659257-73718625	59369	5	ALMS1,ALMS1-IT1	cover
Curcular1420	chr12:26922282-26943160	20879	5	ITPR2	cover
Curcular1134	chr3:158363954-158371256	7303	5	GFM1	cover
Curcular1314	chr8:132952746-132999949	47204	5	EFR3A	cover
Curcular1263	chr20:35236118-35238133	2016	5	C20orf24,TGIF2-C20orf24	cover
Curcular1367	chr9:6880023-6893243	13221	5	KDM4C,KDM4C	cover
Curcular1290	chr13:33306238-33309467	3230	5	PDS5B	cover
Curcular1117	chr15:89788838-89804074	15237	5	FANCI	cover
Curcular1497	chr17:57274905-57275150	246	5	PRR11	cover
Curcular1458	chr7:43679048-43680248	1201	5	COA1	cover
Curcular1316	chr6:108243001-108250718	7718	5	SEC63	cover
Curcular1154	chr7:5363845-5364879	1035	5	TNRC18	cover
Curcular1200	chr11:36415396-36424928	9533	5	PRR5L,PRR5L	cover
Curcular1285	chr20:35632105-35635962	3858	5	RBL1,RBL1	cover
Curcular1368	chr20:50329505-50346517	17013	5	ATP9A	cover
Curcular1442	chr4:1902353-1952930	50578	5	WHSC1,WHSC1	cover
Curcular1384	chr3:12558110-12574272	16163	5	TSEN2	cover
Curcular1193	chr3:122835078-122843190	8113	5	PDIA5	cover
Curcular1177	chr1:51868107-51874004	5898	5	EPS15,EPS15	cover
Curcular1469	chr2:230633332-230636348	3017	5	TRIP12,TRIP12	cover
Curcular1355	chr4:38091553-38104778	13226	5	TBC1D1	cover
Curcular1482	chr13:95822786-95840796	18011	5	ABCC4	cover
Curcular1115	chr11:1000432-1003804	3373	5	AP2A2	cover
Curcular1182	chr15:91524114-91525211	1098	5	PRC1-AS1,PRC1	cover
Curcular1147	chr9:20448121-20456784	8664	5	MLLT3	cover
Curcular1346	chr17:29170931-29171934	1004	5	ATAD5	cover
Curcular1491	chrX:13762534-13780563	18030	5	OFD1	cover
Curcular1198	chr11:77333545-77336863	3319	5	CLNS1A	cover
Curcular1439	chr3:47787398-47814426	27029	5	SMARCC1	cover
Curcular1216	chr10:5808457-5842668	34212	5	GDI2	cover
Curcular1212	chr4:103635595-103647840	12246	5	MANBA	cover
Curcular1364	chr16:67070542-67116211	45670	5	CBFB	cover
Curcular1272	chr5:14673751-14681716	7966	5	OTULIN	cover
Curcular1320	chr14:55433193-55467710	34518	5	WDHD1	cover
Curcular1277	chr1:47725961-47737913	11953	5	STIL	cover
Curcular1460	chr12:122332645-122341013	8369	5	PSMD9	cover
Curcular1194	chr1:227327277-227504947	177671	5	CDC42BPA	cover
Curcular1209	chr4:140058784-140060651	1868	5	ELF2	join
Curcular1484	chr7:24663282-24690331	27050	5	MPP6	cover
Curcular1197	chr12:26628229-26808785	180557	5	ITPR2	cover
Curcular1161	chr16:3860604-3901010	40407	5	CREBBP	cover
Curcular1291	chr15:85081763-85098301	16539	5	UBE2Q2P1	cover
Curcular1299	chr20:17937577-17941969	4393	5	SNX5	cover
Curcular1492	chr8:124346118-124351686	5569	5	ATAD2	cover
Curcular1470	chr5:74041503-74046492	4990	5	GFM2	cover
Curcular1092	chr3:124536468-124567405	30938	5	ITGB5	cover
Curcular1105	chr22:47370186-47393605	23420	5	TBC1D22A,TBC1D22A,TBC1D22A	cover
Curcular1098	chr11:108046973-108047817	845	5	NPAT	cover
Curcular1455	chr11:68286969-68331900	44932	5	PPP6R3	cover
Curcular1204	chr7:65705312-65751696	46385	5	TPST1	cover
Curcular1156	chr13:46559432-46594692	35261	5	ZC3H13	cover
Curcular1297	chrX:107083900-107097934	14035	5	MID2	cover
Curcular1257	chr21:34799191-34805178	5988	5	IFNGR2	cover
Curcular1286	chr12:53775443-53805219	29777	5	SP1,SP1	cover
Curcular1205	chr9:140611078-140646860	35783	5	EHMT1	cover
Curcular1478	chr20:50342358-50346517	4160	5	ATP9A	cover
Curcular1169	chr14:64908772-64916340	7569	5	MTHFD1,MIR548AZ	cover
Curcular1463	chr18:196637-204692	8056	5	USP14	cover
Curcular1253	chr3:33648083-33686395	38313	5	CLASP2,CLASP2	cover
Curcular1294	chr12:124904503-124915333	10831	5	NCOR2	cover
Curcular1445	chr4:47896197-47913011	16815	5	NFXL1	cover
Curcular1122	chr19:34922766-34955036	32271	5	UBA2	cover
Curcular1276	chr8:73925091-73926225	1135	5	TERF1	cover
Curcular1214	chr7:73654268-73663448	9181	5	RFC2	cover
Curcular1186	chr11:3752621-3774638	22018	5	NUP98,NUP98	cover
Curcular1366	chr15:49528052-49531568	3517	5	GALK2,GALK2	cover
Curcular1412	chr19:34922766-34925873	3108	5	UBA2	cover
Curcular1472	chr3:195800801-195802231	1431	5	TFRC	cover
Curcular1114	chr14:103865288-103871604	6317	5	MARK3	cover
Curcular1410	chr3:49343148-49349087	5940	5	USP4	cover
Curcular1476	chr6:134301220-134305809	4590	5	TBPL1	cover
Curcular1302	chr5:148880578-148892772	12195	5	CSNK1A1,CSNK1A1	cover
Curcular1284	chr8:38994176-39068843	74668	5	ADAM32	cover
Curcular1130	chr3:113207792-113218429	10638	5	SPICE1	cover
Curcular1106	chr5:64824279-64825026	748	5	CENPK	cover
Curcular1390	chr2:61258554-61259248	695	5	PEX13	cover
Curcular1312	chr12:123078823-123109235	30413	5	KNTC1	cover
Curcular1274	chr2:26596235-26598016	1782	5	EPT1	cover
Curcular1192	chr5:38991051-39021238	30188	5	RICTOR	cover
Curcular1348	chr8:95676925-95677424	500	5	ESRP1	cover
Curcular1196	chr2:101898321-101911643	13323	5	RNF149	cover
Curcular1082	chr18:76856476-76914555	58080	5	ATP9B	cover
Curcular1250	chr16:70560490-70564820	4331	5	SF3B3,SNORD111B	cover
Curcular1202	chr18:77455225-77464917	9693	5	CTDP1	cover
Curcular1386	chr4:1893893-1941505	47613	5	WHSC1	cover
Curcular1099	chr12:44537328-44605170	67843	5	TMEM117	cover
Curcular1444	chr19:41242891-41243674	784	5	ITPKC	cover
Curcular1084	chr4:151817546-151837890	20345	5	LRBA	cover
Curcular1142	chr9:99154680-99160596	5917	5	ZNF367	cover
Curcular1135	chr2:55785911-55816092	30182	5	SMEK2	cover
Curcular1315	chr9:74477467-74489999	12533	5	ABHD17B	cover
Curcular1328	chr5:135483521-135489852	6332	5	SMAD5	cover
Curcular1125	chrX:14861782-14877456	15675	5	FANCB	cover
Curcular1331	chr5:112321532-112337371	15840	5	DCP2	cover
Curcular1309	chr8:145245687-145255444	9758	5	MROH1,MROH1	cover
Curcular1101	chr21:17150223-17177577	27355	5	USP25	cover
Curcular1260	chr19:1271328-1272050	723	5	CIRBP,CIRBP,CIRBP	cover
Curcular1308	chr7:24659671-24690331	30661	5	MPP6	cover
Curcular1414	chr11:18312989-18313566	578	5	HPS5	cover
Curcular1258	chr2:24181171-24207701	26531	5	UBXN2A	cover
Curcular1356	chr8:99718695-99735197	16503	5	STK3,STK3,STK3	cover
Curcular1307	chr4:52729603-52744020	14418	5	DCUN1D4	cover
Curcular1498	chr1:26594974-26601562	6589	5	CEP85	cover
Curcular1223	chr3:125279223-125301822	22600	5	OSBPL11	cover
Curcular1448	chr1:16812992-16959706	146715	5	CROCCP2,MIR3675,NBPF1	cover
Curcular1265	chr12:80007355-80014987	7633	5	PAWR	cover
Curcular1341	chr1:26784282-26786635	2354	5	DHDDS	cover
Curcular1123	chr7:91924203-91948826	24624	5	ANKIB1	cover
Curcular1230	chr21:17135210-17163983	28774	5	USP25	cover
Curcular1180	chr3:33661095-33686395	25301	5	CLASP2,CLASP2	cover
Curcular1417	chr1:146747017-146757164	10148	5	NBPF8,CHD1L	cover
Curcular1175	chr8:17125767-17143936	18170	5	VPS37A	cover
Curcular1221	chr4:79747191-79772210	25020	5	BMP2K,BMP2K	cover
Curcular1365	chr12:112096540-112097149	610	5	BRAP	cover
Curcular1131	chr5:86627165-86633908	6744	5	RASA1	cover
Curcular1435	chr8:38879162-38880844	1683	5	ADAM9	cover
Curcular1089	chr4:39843568-39847500	3933	5	PDS5A	cover
Curcular1191	chr5:56542127-56545403	3277	5	GPBP1,GPBP1	cover
Curcular1301	chr7:23224689-23226765	2077	5	NUPL2	cover
Curcular1436	chr12:42768665-42792796	24132	5	PPHLN1,PPHLN1	cover
Curcular1431	chr11:120346049-120348235	2187	5	ARHGEF12	cover
Curcular1226	chr2:200188526-200193633	5108	5	SATB2,SATB2	cover
Curcular1402	chr7:156758964-156759786	823	5	NOM1	cover
Curcular1240	chr14:50131344-50131881	538	5	POLE2,POLE2	cover
Curcular1326	chr11:77394755-77404656	9902	5	RSF1	cover
Curcular1231	chr16:89164999-89169167	4169	5	ACSF3	cover
Curcular1303	chr20:54956489-54961589	5101	5	AURKA	cover
Curcular1388	chr2:136505837-136528305	22469	5	UBXN4	cover
Curcular1437	chr9:134330463-134334743	4281	5	PRRC2B	cover
Curcular1479	chr9:111795587-111826847	31261	5	MIR32,TMEM245	cover
Curcular1338	chr9:88190230-88248289	58060	5	AGTPBP1	cover
Curcular1473	chr14:50647290-50671127	23838	5	SOS2	cover
Curcular1080	chr20:32207323-32211102	3780	5	CBFA2T2,CBFA2T2	cover
Curcular1350	chr2:180036847-180056593	19747	5	SESTD1	cover
Curcular1208	chr20:3891224-3893281	2058	5	PANK2,PANK2,PANK2	cover
Curcular1280	chr20:34430495-34435356	4862	5	PHF20	cover
Curcular1438	chr3:56626998-56628056	1059	5	CCDC66	cover
Curcular1421	chr17:42231921-42232779	859	5	C17orf53	cover
Curcular1377	chr2:202625604-202626541	938	5	ALS2,ALS2	cover
Curcular1423	chr11:67010480-67011543	1064	5	KDM2A,KDM2A	cover
Curcular1215	chr12:2929252-2930958	1707	5	ITFG2	cover
Curcular1137	chr2:109067484-109068922	1439	5	GCC2	cover
Curcular1116	chr17:29483001-29509683	26683	5	NF1,NF1	cover
Curcular1396	chr11:85718585-85742653	24069	5	PICALM,PICALM	cover
Curcular1394	chr5:10415600-10417516	1917	5	2016-03-06	cover
Curcular1167	chr3:32479447-32483505	4059	5	CMTM7	cover
Curcular1405	chr22:50191453-50198008	6556	5	BRD1	cover
Curcular1459	chr11:85733410-85742653	9244	5	PICALM,PICALM	cover
Curcular1102	chr2:203155046-203162629	7584	5	NOP58,SNORD11,SNORD11B	cover
Curcular1416	chr14:61262935-61278845	15911	5	MNAT1	cover
Curcular1371	chr2:44428325-44436466	8142	5	PPM1B	cover
Curcular1103	chr12:111991962-111993723	1762	5	ATXN2	cover
Curcular1467	chr3:93714718-93722752	8035	5	ARL13B	cover
Curcular1218	chr20:10536879-10541468	4590	5	SLX4IP	cover
Curcular1391	chr8:62550506-62596747	46242	5	ASPH,ASPH	cover
Curcular1429	chr8:141285757-141301177	15421	5	TRAPPC9	cover
Curcular1461	chr19:34942886-34957919	15034	5	UBA2	cover
Curcular1247	chr3:27418207-27493989	75783	5	SLC4A7,SLC4A7	cover
Curcular1477	chr10:103550653-103551196	544	5	MGEA5	cover
Curcular1111	chr13:79209245-79219132	9888	5	RNF219	cover
Curcular1408	chr16:21531149-21922692	391544	5	OTOA,LOC101927814,METTL9,METTL9,IGSF6,OTOA,RRN3P1	cover
Curcular1409	chr9:20715321-20720533	5213	5	FOCAD,MIR491	cover
Curcular1666	chr15:28517361-28822083	304723	4	MIR4509-3,GOLGA8G,GOLGA8F,GOLGA8G,MIR4509-3,GOLGA8F	cover
Curcular1720	chr18:48422179-48439320	17142	4	ME2	cover
Curcular1814	chr15:43164809-43170882	6074	4	TTBK2	cover
Curcular2087	chr10:49609655-49618211	8557	4	MAPK8,MAPK8	cover
Curcular1972	chr7:77198975-77200503	1529	4	PTPN12,PTPN12	cover
Curcular1918	chr12:11273609-11285966	12358	4	PRH1,PRH1-PRR4	cover
Curcular1750	chr9:33953283-33996331	43049	4	UBAP2	cover
Curcular1625	chr8:100108540-100205285	96746	4	VPS13B,VPS13B	cover
Curcular1642	chr8:38194823-38205733	10911	4	WHSC1L1,WHSC1L1	cover
Curcular1994	chr9:98660131-98685661	25531	4	ERCC6L2,ERCC6L2	cover
Curcular1865	chr14:91947920-91957146	9227	4	SMEK1	cover
Curcular1616	chr8:107691438-107696587	5150	4	OXR1	cover
Curcular2202	chr4:39077585-39088347	10763	4	KLHL5,KLHL5	cover
Curcular1652	chr7:26883649-26894509	10861	4	SKAP2	cover
Curcular1908	chr14:31416296-31425448	9153	4	STRN3	cover
Curcular1561	chr2:43725972-43755127	29156	4	THADA	cover
Curcular1669	chr1:21083659-21107033	23375	4	HP1BP3	cover
Curcular1887	chr12:938228-939110	883	4	WNK1	cover
Curcular1974	chr11:34107611-34113603	5993	4	CAPRIN1,CAPRIN1	cover
Curcular1637	chr1:233334685-233344435	9751	4	PCNXL2	cover
Curcular2068	chr1:154145384-154145677	294	4	TPM3,TPM3	cover
Curcular2060	chr6:45390330-45480144	89815	4	RUNX2,RUNX2	cover
Curcular1554	chr16:89484692-89493477	8786	4	ANKRD11	cover
Curcular1608	chr17:15974723-15976883	2161	4	NCOR1	cover
Curcular2165	chr8:42294507-42295095	589	4	SLC20A2,SLC20A2	cover
Curcular1592	chr2:191300703-191302287	1585	4	MFSD6	cover
Curcular1856	chr16:1364021-1370518	6498	4	UBE2I,UBE2I	cover
Curcular1566	chr17:686323-691372	5050	4	RNMTL1	cover
Curcular1560	chr22:41277774-41278181	408	4	XPNPEP3	cover
Curcular1522	chr9:123280707-123308068	27362	4	CDK5RAP2	cover
Curcular2021	chr3:196118684-196120490	1807	4	UBXN7	cover
Curcular2014	chr6:31116182-31116505	324	4	CCHCR1,CCHCR1	cover
Curcular3380	chr20:61291764-61292527	764	4	SLCO4A1	cover
Curcular2144	chr8:54682178-54684727	2550	4	ATP6V1H,ATP6V1H	cover
Curcular2799	chr7:77378739-77408129	29391	4	RSBN1L	cover
Curcular2187	chr17:65850056-65850878	823	4	BPTF	cover
Curcular2027	chr11:86055645-86056750	1106	4	C11orf73	cover
Curcular1860	chr14:81209419-81244390	34972	4	CEP128	cover
Curcular1623	chr16:89576898-89579445	2548	4	SPG7	cover
Curcular1824	chr2:32820101-32832710	12610	4	BIRC6	cover
Curcular1510	chr4:120182870-120212416	29547	4	USP53	cover
Curcular2011	chr17:11958206-12016677	58472	4	MAP2K4,MIR744	cover
Curcular2091	chr2:239090706-239103511	12806	4	ILKAP	cover
Curcular1613	chr2:24787164-24816590	29427	4	NCOA1	join
Curcular1562	chrX:16836697-16838378	1682	4	TXLNG	cover
Curcular2186	chr9:19356970-19360487	3518	4	DENND4C	cover
Curcular1855	chr13:48651289-48664554	13266	4	MED4	cover
Curcular2005	chr7:91924203-91991587	67385	4	ANKIB1	cover
Curcular1823	chr22:19459210-19463125	3916	4	UFD1L	cover
Curcular1755	chr16:28112779-28113266	488	4	XPO6	cover
Curcular1516	chr10:21234267-21250708	16442	4	NEBL	cover
Curcular1653	chr5:132426885-132428481	1597	4	HSPA4	cover
Curcular1524	chr1:22404922-22417994	13073	4	CDC42	cover
Curcular2128	chr8:141582911-141595410	12500	4	AGO2	cover
Curcular2057	chr8:124346118-124350061	3944	4	ATAD2	cover
Curcular2031	chr2:207003209-207007555	4347	4	NDUFS1,NDUFS1	cover
Curcular1749	chr12:112509699-112530940	21242	4	NAA25	cover
Curcular1846	chr6:35586873-35610620	23748	4	FKBP5	cover
Curcular1704	chr10:24783429-24802363	18935	4	KIAA1217,KIAA1217	cover
Curcular1716	chr5:170336665-170351554	14890	4	RANBP17	cover
Curcular1733	chr11:134054532-134055421	890	4	NCAPD3	cover
Curcular1660	chr1:24140680-24147083	6404	4	HMGCL	cover
Curcular1976	chr18:48422179-48466756	44578	4	ME2	cover
Curcular2155	chr18:19353585-19359646	6062	4	MIB1	cover
Curcular1579	chr11:68337216-68363686	26471	4	PPP6R3	cover
Curcular1759	chrX:135954427-135957744	3318	4	RBMX	cover
Curcular2071	chr7:716866-751164	34299	4	PRKAR1B,PRKAR1B	cover
Curcular1991	chr3:32774915-32778982	4068	4	CNOT10	cover
Curcular1701	chr1:21071237-21076375	5139	4	HP1BP3	cover
Curcular1528	chr4:186111297-186112366	1070	4	CFAP97,CFAP97	cover
Curcular1729	chr22:41531817-41536261	4445	4	EP300	cover
Curcular1912	chr12:69222551-69233581	11031	4	MDM2	cover
Curcular2138	chr15:63824846-63852169	27324	4	USP3	cover
Curcular2080	chr12:110819557-110834257	14701	4	ANAPC7	cover
Curcular1681	chr8:87572908-87573526	619	4	CPNE3	cover
Curcular1772	chr8:68178285-68188264	9980	4	ARFGEF1	cover
Curcular2082	chr10:15161342-15183556	22215	4	NMT2	cover
Curcular2140	chr5:92889467-92899169	9703	4	NR2F1-AS1,NR2F1-AS1	cover
Curcular1507	chr10:70723047-70726959	3913	4	DDX21,DDX21	cover
Curcular1987	chr13:25049610-25052414	2805	4	PARP4	cover
Curcular2114	chr6:170846322-170858201	11880	4	PSMB1	cover
Curcular1743	chr7:16720926-16736686	15761	4	BZW2	cover
Curcular1688	chr9:138741983-138742307	325	4	CAMSAP1	cover
Curcular2139	chr5:65284463-65290692	6230	4	ERBB2IP	cover
Curcular1946	chr3:143704385-143708674	4290	4	C3orf58	cover
Curcular1731	chr5:122881111-122911657	30547	4	CSNK1G3	cover
Curcular2104	chrX:133607389-133632714	25326	4	HPRT1	cover
Curcular1612	chr8:101721361-101730508	9148	4	PABPC1	cover
Curcular1673	chr12:22643057-22659753	16697	4	C2CD5	cover
Curcular2058	chr19:5653126-5653431	306	4	SAFB	cover
Curcular1878	chrX:23739998-23754133	14136	4	ACOT9	cover
Curcular1584	chr1:76205665-76216231	10567	4	ACADM	cover
Curcular2110	chr10:70547690-70548091	402	4	CCAR1	cover
Curcular1662	chr12:72051306-72054207	2902	4	ZFC3H1	cover
Curcular2096	chr14:89041037-89044484	3448	4	ZC3H14	cover
Curcular2209	chr1:32495899-32498935	3037	4	KHDRBS1,KHDRBS1	cover
Curcular1980	chr4:76898799-76903190	4392	4	SDAD1	cover
Curcular1873	chr17:43552466-43553092	627	4	MIR4315-2,PLEKHM1	cover
Curcular2199	chr11:93399848-93412718	12871	4	CEP295	cover
Curcular1549	chr6:42582809-42585245	2437	4	UBR2,UBR2	cover
Curcular2135	chrX:19983162-19988416	5255	4	CXorf23	join
Curcular1996	chr2:136432902-136437894	4993	4	R3HDM1,R3HDM1	cover
Curcular2038	chr4:89941611-89950800	9190	4	FAM13A	cover
Curcular1931	chr2:61721029-61724142	3114	4	XPO1	cover
Curcular2059	chr17:663351-681984	18634	4	GLOD4	cover
Curcular1797	chr12:50385781-50386438	658	4	RACGAP1	cover
Curcular1973	chr8:18656805-18662408	5604	4	PSD3	cover
Curcular1595	chr20:62559688-62562375	2688	4	DNAJC5	cover
Curcular2159	chr17:80721841-80739597	17757	4	TBCD	cover
Curcular2160	chr12:32751431-32764217	12787	4	FGD4	cover
Curcular1977	chr16:23113640-23119504	5865	4	USP31	cover
Curcular1843	chr11:3784132-3797251	13120	4	NUP98,NUP98	cover
Curcular2143	chr12:133310971-133312098	1128	4	ANKLE2	cover
Curcular1863	chr2:215609791-215634036	24246	4	BARD1	cover
Curcular2050	chr12:26774056-26784992	10937	4	ITPR2	cover
Curcular1543	chr7:44880498-44882953	2456	4	H2AFV,H2AFV	cover
Curcular1952	chr1:155646339-155649303	2965	4	YY1AP1,YY1AP1,YY1AP1	cover
Curcular1853	chr1:21091870-21103243	11374	4	HP1BP3	cover
Curcular1871	chr11:3707203-3712719	5517	4	NUP98	cover
Curcular2043	chr4:39839476-39843676	4201	4	PDS5A	cover
Curcular1911	chr7:94539210-94540820	1611	4	PPP1R9A	cover
Curcular1533	chr4:139981478-139994721	13244	4	ELF2,ELF2	cover
Curcular1815	chr8:71071740-71075089	3350	4	NCOA2	cover
Curcular2033	chr17:38449708-38450755	1048	4	CDC6	cover
Curcular1792	chr4:83799883-83803093	3211	4	SEC31A,SEC31A,SEC31A	cover
Curcular1953	chr2:97017569-97024931	7363	4	NCAPH	cover
Curcular1677	chr21:38480692-38560896	80205	4	TTC3,TTC3	cover
Curcular1906	chr10:43650345-43656043	5699	4	CSGALNACT2	cover
Curcular2090	chrX:70642967-70644088	1122	4	TAF1,BCYRN1,TAF1	cover
Curcular2126	chr22:38889715-38897285	7571	4	DDX17	cover
Curcular2129	chr18:77488907-77496521	7615	4	CTDP1	cover
Curcular1938	chr3:11399892-11468400	68509	4	ATG7	cover
Curcular1903	chr5:60698368-60790237	91870	4	ZSWIM6	cover
Curcular1760	chr6:160467530-160469575	2046	4	IGF2R	cover
Curcular1741	chr11:108098322-108138069	39748	4	ATM	cover
Curcular1711	chr7:157013383-157024021	10639	4	UBE3C	cover
Curcular1970	chr18:756557-756835	279	4	YES1	cover
Curcular2193	chr11:18568427-18591924	23498	4	UEVLD	cover
Curcular1842	chr2:183536808-183539245	2438	4	DNAJC10	near(distance:-41523)
Curcular1572	chr4:39313065-39329376	16312	4	MIR1273H,RFC1	cover
Curcular1841	chr11:18022044-18029623	7580	4	SERGEF	cover
Curcular1685	chr16:2303305-2304064	760	4	RNPS1,RNPS1	cover
Curcular2111	chr19:17387304-17387718	415	4	BABAM1	cover
Curcular2164	chr11:117023157-117031977	8821	4	PAFAH1B2,PAFAH1B2,PAFAH1B2	cover
Curcular1992	chr16:28177829-28181230	3402	4	XPO6	cover
Curcular2063	chr6:64389901-64395812	5912	4	PHF3,PHF3	cover
Curcular2174	chr5:138117612-138119061	1450	4	CTNNA1	cover
Curcular2042	chr13:42352121-42411386	59266	4	VWA8,VWA8	cover
Curcular1605	chr15:49517402-49600974	83573	4	GALK2,GALK2	cover
Curcular1618	chr5:16474990-16483581	8592	4	FAM134B,FAM134B	cover
Curcular1892	chr7:102743498-102769239	25742	4	NAPEPLD	cover
Curcular1641	chr19:5604589-5604947	359	4	SAFB2	cover
Curcular1529	chr8:19459282-19610737	151456	4	CSGALNACT1	join
Curcular2044	chr2:62100137-62100428	292	4	CCT4	cover
Curcular2124	chr10:70530963-70532856	1894	4	CCAR1	cover
Curcular2172	chr15:60734615-60737990	3376	4	ICE2	cover
Curcular1644	chr1:46032241-46032692	452	4	AKR1A1	cover
Curcular2032	chr1:231885672-231886114	443	4	TSNAX-DISC1,DISC1,TSNAX-DISC1	cover
Curcular2121	chr15:44624186-44630515	6330	4	CASC4	cover
Curcular1838	chr9:98660131-98691146	31016	4	ERCC6L2,ERCC6L2	cover
Curcular1786	chr9:96233423-96278551	45129	4	FAM120A	cover
Curcular1773	chr2:61715300-61717911	2612	4	XPO1	cover
Curcular2086	chr7:66821018-66822332	1315	4	LINC01372	near(distance:16006)
Curcular1663	chr20:47691322-47706283	14962	4	CSE1L	cover
Curcular1545	chr12:97886239-97954825	68587	4	RMST	join
Curcular1541	chr5:179132680-179151784	19105	4	CANX	cover
Curcular2170	chr2:48725632-48738607	12976	4	PPP1R21	cover
Curcular1978	chr1:21377359-21415706	38348	4	EIF4G3	cover
Curcular1651	chr18:33722244-33739978	17735	4	ELP2	cover
Curcular1902	chr4:88084710-88116842	32133	4	KLHL8	cover
Curcular1591	chr10:22193451-22209892	16442	4	DNAJC1	cover
Curcular1555	chr12:50385781-50388292	2512	4	RACGAP1	cover
Curcular2123	chr15:66828271-66839043	10773	4	ZWILCH	cover
Curcular1622	chr1:8555123-8674745	119623	4	RERE	cover
Curcular1675	chr11:117030650-117034608	3959	4	PAFAH1B2,PAFAH1B2,PAFAH1B2	cover
Curcular1975	chr22:45574119-45574781	663	4	NUP50	cover
Curcular1594	chr3:195997286-196010409	13124	4	PCYT1A	cover
Curcular2055	chr11:18428664-18467880	39217	4	LDHC,LDHA	join
Curcular1780	chr15:76518190-76588078	69889	4	TYRO3P,ETFA	cover
Curcular1744	chr10:94653106-94659401	6296	4	EXOC6,EXOC6	cover
Curcular1909	chr2:121036194-121047333	11140	4	RALB	cover
Curcular2212	chr13:46616299-46619651	3353	4	ZC3H13	cover
Curcular1548	chr10:70190193-70190417	225	4	DNA2,DNA2	cover
Curcular2153	chr5:114875362-114878598	3237	4	FEM1C	cover
Curcular2099	chr4:73950966-73958017	7052	4	ANKRD17,ANKRD17	cover
Curcular1626	chr6:151330955-151358253	27299	4	MTHFD1L	cover
Curcular2179	chr1:10032076-10041228	9153	4	NMNAT1	cover
Curcular1940	chr22:31858918-31859119	202	4	EIF4ENIF1	cover
Curcular1898	chr7:27835735-27839709	3975	4	TAX1BP1	cover
Curcular2030	chr3:47755905-47814426	58522	4	SMARCC1	cover
Curcular1593	chr10:70190193-70229920	39728	4	DNA2,DNA2	cover
Curcular1766	chr11:9308002-9321248	13247	4	TMEM41B	cover
Curcular1828	chr20:43545397-43547918	2522	4	PABPC1L	cover
Curcular2141	chr12:459787-461490	1704	4	KDM5A	cover
Curcular1990	chr17:80417868-80430574	12707	4	NARF,NARF	cover
Curcular1514	chr11:108186550-108206688	20139	4	ATM	cover
Curcular2120	chr2:136620177-136622733	2557	4	MCM6	cover
Curcular1686	chr5:74037354-74062888	25535	4	GFM2	cover
Curcular2036	chr13:41890982-41910892	19911	4	NAA16,NAA16	cover
Curcular1882	chr2:32664576-32702651	38076	4	BIRC6	cover
Curcular2169	chr9:33986753-33998857	12105	4	UBAP2	cover
Curcular1718	chr8:11666303-11696082	29780	4	FDFT1,FDFT1,FDFT1,FDFT1	cover
Curcular2012	chr9:36581641-36607670	26030	4	MELK	cover
Curcular1983	chr4:129042981-129100667	57687	4	LARP1B	cover
Curcular1919	chr2:47202112-47206046	3935	4	TTC7A,TTC7A	cover
Curcular2151	chr7:154767406-154790494	23089	4	PAXIP1	cover
Curcular1969	chr4:79186179-79188586	2408	4	FRAS1	cover
Curcular1904	chr2:200213424-200298237	84814	4	SATB2,SATB2	cover
Curcular1929	chr1:62913012-62931065	18054	4	DOCK7,USP1,USP1	join
Curcular2181	chr8:25099711-25101273	1563	4	DOCK5	cover
Curcular1787	chr10:70719562-70721913	2352	4	DDX21,DDX21	cover
Curcular2127	chr16:69703880-69711238	7359	4	NFAT5,NFAT5	cover
Curcular1717	chr4:76584027-76587233	3207	4	G3BP2	cover
Curcular2182	chr9:126519982-126641300	121319	4	DENND1A	cover
Curcular1811	chr2:44190727-44202356	11630	4	LRPPRC	cover
Curcular1570	chr2:61507379-61508377	999	4	USP34	cover
Curcular2025	chr10:118704435-118708508	4074	4	KIAA1598,KIAA1598	cover
Curcular1627	chr16:30980626-30981010	385	4	SETD1A	cover
Curcular1683	chr3:50142510-50143142	633	4	RBM5	cover
Curcular1581	chr7:24642139-24708279	66141	4	MPP6	cover
Curcular1836	chr14:45623900-45628483	4584	4	FANCM	cover
Curcular1754	chr22:32874968-32889268	14301	4	FBXO7	cover
Curcular1657	chr2:128627028-128628933	1906	4	AMMECR1L	cover
Curcular2116	chr7:8257935-8275635	17701	4	ICA1,ICA1	cover
Curcular1506	chr10:96347986-96354611	6626	4	HELLS	cover
Curcular1508	chr9:79996892-80022523	25632	4	VPS13A	cover
Curcular2062	chr16:30740287-30740893	607	4	SRCAP	cover
Curcular2185	chr8:141231558-141263028	31471	4	TRAPPC9	cover
Curcular2028	chr7:152027686-152055760	28075	4	KMT2C	cover
Curcular2026	chr2:61552510-61561106	8597	4	USP34	cover
Curcular1515	chr11:68115315-68133170	17856	4	LRP5	cover
Curcular1761	chrX:53641495-53642796	1302	4	HUWE1	cover
Curcular2154	chr1:97235259-97250810	15552	4	PTBP2	cover
Curcular1961	chr3:129546646-129551669	5024	4	TMCC1,TMCC1	cover
Curcular6754	chrX:37265460-37285251	19792	4	PRRG1	cover
Curcular1907	chr4:3088666-3174124	85459	4	HTT	cover
Curcular2064	chr14:20793698-20794952	1255	4	CCNB1IP1,SNORD126	cover
Curcular1532	chr14:23375404-23380612	5209	4	RBM23	cover
Curcular1526	chr1:178092191-178094636	2446	4	RASAL2	cover
Curcular2000	chr4:73985879-73991029	5151	4	ANKRD17,ANKRD17	cover
Curcular1600	chr5:123974826-123980354	5529	4	ZNF608	cover
Curcular1781	chr17:34910661-34916711	6051	4	GGNBP2	cover
Curcular2115	chr1:33290914-33295668	4755	4	S100PBP	cover
Curcular1944	chr16:47531310-47644831	113522	4	PHKB	cover
Curcular1884	chr14:92592466-92609638	17173	4	CPSF2	cover
Curcular2107	chr17:1746097-1747980	1884	4	RPA1	cover
Curcular1775	chr3:57448417-57469238	20822	4	DNAH12	cover
Curcular1840	chr20:13539655-13593084	53430	4	TASP1	cover
Curcular1700	chr1:234553830-234608557	54728	4	TARBP1	cover
Curcular1620	chr12:79986391-80014987	28597	4	PAWR	cover
Curcular1703	chr16:70566382-70578436	12055	4	SF3B3,SNORD111	cover
Curcular1789	chr1:227381487-227504947	123461	4	CDC42BPA	cover
Curcular1835	chr17:1746097-1756483	10387	4	RPA1	cover
Curcular1864	chr4:37633007-37640126	7120	4	RELL1	cover
Curcular2013	chr2:20526022-20532824	6803	4	PUM2	cover
Curcular1851	chr17:30500850-30521126	20277	4	RHOT1	cover
Curcular2176	chr20:46252655-46262380	9726	4	NCOA3	cover
Curcular1832	chr20:5939174-5948671	9498	4	MCM8	cover
Curcular1880	chr12:112096540-112117144	20605	4	BRAP	cover
Curcular2035	chr11:3794862-3797251	2390	4	NUP98,NUP98	cover
Curcular2061	chr21:32554738-32567621	12884	4	TIAM1	cover
Curcular2074	chr19:33390763-33392318	1556	4	CEP89	cover
Curcular2132	chr17:29182161-29196664	14504	4	ATAD5	cover
Curcular1719	chr15:101775287-101775782	496	4	CHSY1	cover
Curcular1924	chr19:34945165-34955036	9872	4	UBA2	cover
Curcular2142	chr7:158436981-158439255	2275	4	NCAPG2	cover
Curcular1737	chr3:63884075-63898901	14827	4	ATXN7	cover
Curcular1724	chr3:47719688-47727660	7973	4	SMARCC1	cover
Curcular1538	chr8:61653818-61693989	40172	4	CHD7	cover
Curcular1949	chr14:31596991-31641328	44338	4	HECTD1	cover
Curcular2166	chr2:113258783-113260758	1976	4	TTL	cover
Curcular1868	chr1:63042933-63052295	9363	4	DOCK7	cover
Curcular1831	chr6:160205698-160209175	3478	4	TCP1,SNORA29	cover
Curcular1960	chr1:150300016-150300925	910	4	PRPF3	cover
Curcular1702	chr7:33185854-33217203	31350	4	BBS9	cover
Curcular1834	chr3:124560230-124592378	32149	4	ITGB5	cover
Curcular2098	chr5:109117097-109125228	8132	4	MAN2A1	cover
Curcular1571	chr15:50875286-50884823	9538	4	TRPM7	cover
Curcular2204	chrX:10031485-10035530	4046	4	WWC3	cover
Curcular2210	chr19:40964062-40964452	391	4	BLVRB	cover
Curcular1859	chr9:138741983-138758382	16400	4	CAMSAP1	cover
Curcular1900	chr19:19750894-19751380	487	4	GMIP	cover
Curcular1916	chr5:16779654-16783578	3925	4	MYO10	cover
Curcular1709	chr9:14146688-14179779	33092	4	NFIB	cover
Curcular2034	chr3:186509514-186510736	1223	4	RFC4	cover
Curcular1837	chr9:79952171-79966362	14192	4	VPS13A,VPS13A	cover
Curcular2083	chr21:38459547-38461186	1640	4	TTC3,TTC3	cover
Curcular1932	chr4:77102107-77117017	14911	4	SCARB2	cover
Curcular1638	chr17:63769153-63773390	4238	4	CEP112,CEP112,CEP112	cover
Curcular1563	chr2:26022254-26029206	6953	4	ASXL2	cover
Curcular1876	chr10:51123963-51364771	240809	4	PARG	cover
Curcular2146	chr12:51375422-51404549	29128	4	SLC11A2,SLC11A2	cover
Curcular1891	chr14:51107468-51111732	4265	4	SAV1	cover
Curcular1964	chr10:70202674-70229920	27247	4	DNA2,DNA2	cover
Curcular1915	chr15:56207482-56209109	1628	4	NEDD4,NEDD4	cover
Curcular2133	chr12:78334099-78452895	118797	4	NAV3	cover
Curcular1511	chr4:52729603-52765544	35942	4	DCUN1D4	cover
Curcular2037	chr10:103557737-103567658	9922	4	MGEA5	cover
Curcular1839	chr8:42317414-42323435	6022	4	SLC20A2,SLC20A2	cover
Curcular1989	chr17:37840850-37842272	1423	4	PGAP3	cover
Curcular1795	chr4:148775827-148803083	27257	4	ARHGAP10	cover
Curcular2203	chr2:17846770-17927218	80449	4	SMC6	cover
Curcular1707	chr2:203419975-203421254	1280	4	BMPR2	cover
Curcular1698	chr16:89371614-89383483	11870	4	ANKRD11	cover
Curcular1706	chr6:144772506-144780490	7985	4	UTRN	cover
Curcular1999	chr12:29492784-29494749	1966	4	ERGIC2	join
Curcular1850	chr12:22811948-22826594	14647	4	ETNK1	cover
Curcular1955	chr1:23356966-23385664	28699	4	KDM1A,MIR3115	cover
Curcular2084	chr16:11940358-11940700	343	4	RSL1D1	cover
Curcular1986	chr1:59147457-59150923	3467	4	MYSM1	cover
Curcular2184	chr6:17665470-17669777	4308	4	NUP153	cover
Curcular1809	chr3:195780289-195803993	23705	4	TFRC	cover
Curcular1995	chr7:50737419-50823753	86335	4	GRB10	cover
Curcular1922	chr2:62099217-62110683	11467	4	CCT4	cover
Curcular1632	chr9:74481715-74489999	8285	4	ABHD17B	cover
Curcular1670	chr14:92480559-92499597	19039	4	TRIP11	cover
Curcular1967	chr9:115030329-115060196	29868	4	PTBP3,PTBP3,MIR3134	cover
Curcular1985	chr4:151771876-151837890	66015	4	LRBA	cover
Curcular2088	chr4:2951661-2955372	3712	4	NOP14	cover
Curcular1936	chr13:114157811-114175048	17238	4	TMCO3	cover
Curcular2041	chr3:196533450-196541439	7990	4	PAK2	cover
Curcular2136	chr13:98645146-98652899	7754	4	IPO5	cover
Curcular1525	chr9:140646783-140652463	5681	4	EHMT1	cover
Curcular2211	chr17:25630393-25638642	8250	4	WSB1	cover
Curcular2092	chr2:200173483-200246543	73061	4	SATB2,SATB2	cover
Curcular1680	chr17:33951416-33968994	17579	4	AP2B1	cover
Curcular2161	chr13:52971367-52976816	5450	4	THSD1	cover
Curcular1534	chr3:195415404-195416309	906	4	LINC00969	cover
Curcular2053	chr3:186508115-186522483	14369	4	RFC4	cover
Curcular2158	chr17:96902-183725	86824	4	RPH3AL,LOC100506388	cover
Curcular2207	chr7:24659671-24720139	60469	4	MPP6	cover
Curcular1503	chr7:66273873-66275834	1962	4	RABGEF1,RABGEF1	cover
Curcular1691	chr13:45725822-45781640	55819	4	GTF2F2,KCTD4	cover
Curcular2196	chr6:155108995-155116273	7279	4	SCAF8	cover
Curcular1505	chr2:63660879-63667005	6127	4	WDPCP	cover
Curcular2213	chr19:46357433-46357765	333	4	SYMPK	cover
Curcular1722	chr17:15905229-15909882	4654	4	TTC19	cover
Curcular1790	chr4:47857076-47913011	55936	4	NFXL1	cover
Curcular2006	chr1:150902443-150913904	11462	4	SETDB1,SETDB1	cover
Curcular2049	chr1:165859441-165860559	1119	4	UCK2	cover
Curcular1774	chr8:104442840-104448018	5179	4	DCAF13	cover
Curcular1628	chr4:1696501-1705427	8927	4	SLBP	cover
Curcular1682	chr3:52771602-52800010	28409	4	NEK4	cover
Curcular1696	chr1:40733458-40737707	4250	4	ZMPSTE24	cover
Curcular1583	chr3:52620441-52643971	23531	4	PBRM1	cover
Curcular1732	chr4:148778704-148803083	24380	4	ARHGAP10	cover
Curcular1822	chr2:242343243-242350545	7303	4	FARP2	cover
Curcular2094	chr16:15091610-15092262	653	4	PDXDC1,PDXDC1,PDXDC1	cover
Curcular1617	chr3:132400758-132427087	26330	4	NPHP3,NPHP3-ACAD11	cover
Curcular2131	chr14:58909424-58953884	44461	4	KIAA0586	cover
Curcular1639	chr5:137284644-137284873	230	4	FAM13B	cover
Curcular1762	chr10:76598441-76603236	4796	4	KAT6B	cover
Curcular2173	chr2:39431668-39456729	25062	4	CDKL4	join
Curcular2163	chr15:25650608-25660989	10382	4	UBE3A	cover
Curcular1604	chr1:224437914-224455835	17922	4	NVL,MIR320B2	cover
Curcular1689	chr1:19244856-19246267	1412	4	IFFO2	cover
Curcular1728	chr8:17611226-17615713	4488	4	MTUS1	cover
Curcular2089	chr2:202010101-202014558	4458	4	CFLAR,CFLAR-AS1,CFLAR,CFLAR	cover
Curcular1727	chr9:98683479-98774639	91161	4	ERCC6L2	cover
Curcular1721	chr8:30469816-30472232	2417	4	GTF2E2	cover
Curcular2079	chr12:122218778-122219098	321	4	RHOF,TMEM120B	cover
Curcular2078	chr18:46783380-46906128	122749	4	DYM	cover
Curcular1745	chr21:37775056-37783902	8847	4	CHAF1B	cover
Curcular1894	chr6:139225525-139229953	4429	4	REPS1	cover
Curcular1796	chr9:20819795-20885229	65435	4	FOCAD	cover
Curcular1693	chr10:99196174-99197507	1334	4	EXOSC1	cover
Curcular1695	chr9:88257742-88327481	69740	4	AGTPBP1	cover
Curcular1726	chr5:79498705-79501179	2475	4	SERINC5,SERINC5	cover
Curcular1556	chr22:30032740-30035201	2462	4	NF2	cover
Curcular1801	chr6:31239776-31324734	84959	4	MIR6891	cover
Curcular1557	chr1:158047781-158048297	517	4	KIRREL	cover
Curcular1890	chr17:78237373-78247203	9831	4	RNF213,RNF213	cover
Curcular2109	chr7:5413686-5417655	3970	4	TNRC18	cover
Curcular1527	chr20:35684549-35693876	9328	4	RBL1,RBL1	cover
Curcular1518	chr15:64066893-64067848	956	4	HERC1	cover
Curcular2125	chr10:71977568-71978573	1006	4	PPA1	cover
Curcular1577	chr4:87967318-87968834	1517	4	AFF1,AFF1	cover
Curcular1531	chr6:18160114-18166609	6496	4	KDM1B	cover
Curcular1826	chr6:139262472-139269050	6579	4	REPS1	cover
Curcular2192	chr12:22637631-22643152	5522	4	C2CD5	cover
Curcular1509	chr12:27521195-27533337	12143	4	ARNTL2	cover
Curcular2022	chr10:86177527-86185649	8123	4	CCSER2	cover
Curcular1650	chr2:24777258-24866991	89734	4	NCOA1	join
Curcular2093	chr2:38800352-38813023	12672	4	HNRNPLL	cover
Curcular2020	chr1:179012850-179023773	10924	4	FAM20B	cover
Curcular1573	chr2:197777606-197784874	7269	4	PGAP1	cover
Curcular1606	chr20:40141485-40179999	38515	4	CHD6	cover
Curcular1767	chr12:88898936-88939642	40707	4	KITLG	cover
Curcular1521	chr5:96349352-96364316	14965	4	LNPEP,LNPEP	cover
Curcular1844	chr1:113196220-113202401	6182	4	CAPZA1	cover
Curcular1791	chr2:225360549-225379489	18941	4	CUL3,CUL3	cover
Curcular1535	chr4:128842679-128861152	18474	4	MFSD8	cover
Curcular1713	chr18:19345733-19429349	83617	4	MIR133A1,MIR1-2,MIB1,MIR133A1HG	cover
Curcular1596	chr1:67356837-67371058	14222	4	WDR78	cover
Curcular2047	chr7:2269619-2270362	744	4	MAD1L1	cover
Curcular2003	chr17:30773963-30807649	33687	4	PSMD11	cover
Curcular1934	chr2:183817133-183818059	927	4	NCKAP1	cover
Curcular1928	chr11:107673727-107686691	12965	4	SLC35F2	cover
Curcular1798	chr6:76412361-76412788	428	4	SENP6	cover
Curcular1742	chr18:13048858-13059311	10454	4	CEP192	cover
Curcular1631	chr7:156619299-156626486	7188	4	LMBR1	cover
Curcular1785	chr17:45221249-45232152	10904	4	CDC27	cover
Curcular1939	chr5:179675973-179707608	31636	4	MAPK9	cover
Curcular1655	chr7:131113792-131130662	16871	4	MKLN1,MKLN1	cover
Curcular2152	chr10:1051758-1053068	1311	4	GTPBP4	cover
Curcular1598	chr3:141231005-141259451	28447	4	RASA2	cover
Curcular4461	chr5:90261232-90281339	20108	4	GPR98	cover
Curcular1778	chr17:45741525-45758035	16511	4	KPNB1,KPNB1	cover
Curcular2056	chrX:76937012-76940498	3487	4	ATRX	cover
Curcular1738	chr2:203155046-203160560	5515	4	NOP58,SNORD11,SNORD11B	cover
Curcular1857	chr2:61505300-61508377	3078	4	USP34	cover
Curcular1966	chr16:8952207-8953192	986	4	CARHSP1	cover
Curcular2065	chr16:56435645-56448256	12612	4	AMFR	cover
Curcular1692	chr11:62650380-62653080	2701	4	SLC3A2,SLC3A2	cover
Curcular1993	chr1:160293221-160302347	9127	4	COPA	cover
Curcular1539	chr17:57808782-57816308	7527	4	VMP1	cover
Curcular1558	chr10:70218861-70229920	11060	4	DNA2,DNA2	cover
Curcular2191	chr1:67861088-67868100	7013	4	IL12RB2	join
Curcular1817	chr22:35567428-35579387	11960	4	LINC01399	cover
Curcular2145	chr11:76224430-76239510	15081	4	C11orf30	cover
Curcular1905	chr15:25650608-25657118	6511	4	UBE3A	cover
Curcular1965	chr1:220935000-220943898	8899	4	2016-03-02	cover
Curcular2097	chr19:41847788-41848152	365	4	TGFB1	cover
Curcular2206	chr11:34129758-34149146	19389	4	NAT10	cover
Curcular2119	chr15:49528048-49575915	47868	4	GALK2,GALK2	cover
Curcular2077	chr7:94539210-94750144	210935	4	PPP1R9A	cover
Curcular1725	chr10:129903554-129903907	354	4	MKI67	cover
Curcular1694	chr8:48308936-48320523	11588	4	SPIDR	cover
Curcular2076	chr3:47777524-47814426	36903	4	SMARCC1	cover
Curcular1959	chr15:41001223-41021022	19800	4	RAD51	cover
Curcular1656	chr10:13214376-13228280	13905	4	MCM10	cover
Curcular2101	chr1:151139410-151139890	481	4	SCNM1,TNFAIP8L2-SCNM1	cover
Curcular1512	chr7:83758439-83823984	65546	4	SEMA3A	cover
Curcular1816	chr1:58992933-59002413	9481	4	OMA1	cover
Curcular1942	chr5:138979957-138994551	14595	4	UBE2D2	cover
Curcular1714	chr1:28362055-28384605	22551	4	EYA3,EYA3	cover
Curcular1788	chr4:2954002-2958538	4537	4	NOP14	cover
Curcular1624	chr4:146073693-146077148	3456	4	OTUD4	cover
Curcular2130	chr2:69565030-69573131	8102	4	GFPT1	cover
Curcular1715	chr2:197777606-197787849	10244	4	PGAP1	cover
Curcular1849	chr3:119222379-119236162	13784	4	TIMMDC1	cover
Curcular2188	chr6:18215238-18218116	2879	4	KDM1B	cover
Curcular1984	chr9:20923659-20933102	9444	4	FOCAD	cover
Curcular2039	chr19:12635610-12639510	3901	4	ZNF564	join
Curcular2002	chr17:37880979-37882106	1128	4	ERBB2,ERBB2	cover
Curcular2156	chr11:67939010-67957619	18610	4	SUV420H1	cover
Curcular1619	chr11:18305342-18307006	1665	4	HPS5	cover
Curcular2122	chr2:170462549-170471234	8686	4	PPIG	cover
Curcular2148	chr14:58924477-58953884	29408	4	KIAA0586	cover
Curcular1559	chr2:160585520-160609082	23563	4	2016-03-07	cover
Curcular1597	chr15:41289727-41372102	82376	4	INO80	cover
Curcular1848	chr14:64587645-64604701	17057	4	SYNE2,MIR548AZ	cover
Curcular1582	chr6:30638187-30639051	865	4	DHX16	cover
Curcular1757	chr12:79988109-80008391	20283	4	PAWR	cover
Curcular1885	chr22:41310243-41320486	10244	4	XPNPEP3	cover
Curcular1615	chr22:50810449-50832564	22116	4	PPP6R2	cover
Curcular1962	chr12:64803742-64842077	38336	4	XPOT	cover
Curcular2046	chr6:154762426-154763424	999	4	CNKSR3	cover
Curcular1517	chr1:14057495-14068652	11158	4	PRDM2	cover
Curcular1769	chr16:24979672-24981901	2230	4	ARHGAP17	cover
Curcular1901	chrX:10031485-10066619	35135	4	WWC3	cover
Curcular1867	chr1:14095613-14099683	4071	4	PRDM2	cover
Curcular1897	chr8:61707545-61714152	6608	4	CHD7	cover
Curcular2004	chr2:128520636-128528578	7943	4	WDR33,WDR33	cover
Curcular1634	chr3:183368084-183369064	981	4	KLHL24	cover
Curcular2205	chr5:72311453-72333042	21590	4	FCHO2	cover
Curcular2008	chr1:65234339-65255197	20859	4	RAVER2	cover
Curcular2162	chr22:41670604-41677086	6483	4	RANGAP1	cover
Curcular1536	chr22:32874968-32881196	6229	4	FBXO7	cover
Curcular1818	chr6:155095123-155154543	59421	4	SCAF8	cover
Curcular2190	chr1:179972309-179975702	3394	4	CEP350	cover
Curcular1943	chr3:15776913-15778736	1824	4	ANKRD28,ANKRD28	cover
Curcular1519	chr7:33407379-33427756	20378	4	BBS9	cover
Curcular2112	chr9:33293657-33295431	1775	4	NFX1,NFX1	cover
Curcular1947	chr1:176050288-176105683	55396	4	RFWD2	cover
Curcular1658	chr7:101813726-101821937	8212	4	CUX1,CUX1,CUX1,CUX1	cover
Curcular1979	chr17:60061532-60062451	920	4	MED13	cover
Curcular1889	chr5:132219032-132220811	1780	4	AFF4	cover
Curcular1542	chr21:17135210-17172162	36953	4	USP25	cover
Curcular1930	chr1:215759838-215768813	8976	4	KCTD3	cover
Curcular1646	chr12:51845908-51847483	1576	4	SLC4A8,SLC4A8,SLC4A8	cover
Curcular1950	chr12:26864106-26878698	14593	4	ITPR2	cover
Curcular1736	chr17:6493099-6538491	45393	4	KIAA0753	cover
Curcular1805	chr2:84831463-84869178	37716	4	DNAH6	cover
Curcular2183	chr17:16004564-16005119	556	4	NCOR1,NCOR1	cover
Curcular2067	chr7:91722411-91736736	14326	4	AKAP9	cover
Curcular1877	chr18:18559871-18577540	17670	4	ROCK1	cover
Curcular1599	chr15:57383987-57387361	3375	4	TCF12	cover
Curcular1576	chr22:23610595-23615961	5367	4	BCR	cover
Curcular1988	chr20:45874752-45875261	510	4	ZMYND8	cover
Curcular1910	chr18:74561482-74593468	31987	4	ZNF236	cover
Curcular1914	chr4:148860976-148887990	27015	4	ARHGAP10	cover
Curcular2180	chrX:106331666-106332069	404	4	RBM41	cover
Curcular1684	chr4:48686690-48689177	2488	4	FRYL	cover
Curcular1540	chr10:1118056-1142186	24131	4	WDR37	cover
[truncated: 5,349 more rows]

## Sheet: DKO1.cell.2.txt
name	position	length	H2T-reads	gene	status
Curcular1	chr4:187627717-187630999	3283	564	FAT1	cover
Curcular2	chr11:33307959-33309057	1099	387	HIPK3	cover
Curcular3	chr14:32559708-32563592	3885	276	ARHGAP5	cover
Curcular4	chr4:25789846-25804084	14239	195	SEL1L3	cover
Curcular5	chr9:19200867-19378876	178010	155	DENND4C	cover
Curcular6	chr14:32559708-32586493	26786	133	ARHGAP5	cover
Curcular7	chr17:20107646-20109225	1580	120	SPECC1,SPECC1,SPECC1	cover
Curcular8	chr22:42912017-42973104	61088	109	SERHL2	cover
Curcular9	chr1:117944808-117963271	18464	105	MAN1A2	cover
Curcular10	chr11:130130751-130131824	1074	96	ZBTB44	cover
Curcular11	chr5:95091100-95099324	8225	95	RHOBTB3	cover
Curcular13	chr20:30954187-30956926	2740	86	ASXL1	cover
Curcular12	chr22:21288067-21288532	466	86	CRKL	cover
Curcular14	chr18:19345733-19359646	13914	85	MIB1	cover
Curcular15	chr4:144464662-144465125	464	82	SMARCA5	cover
Curcular16	chr7:99621042-99621930	889	81	ZKSCAN1	cover
Curcular17	chr18:9182380-9221997	39618	79	ANKRD12,ANKRD12	cover
Curcular18	chr12:70193989-70195501	1513	74	RAB3IP	cover
Curcular19	chr9:138773479-138774924	1446	74	CAMSAP1	cover
Curcular20	chr1:117944808-117984947	40140	72	MAN1A2	cover
Curcular21	chr12:49525081-49580616	55536	64	TUBA1B,TUBA1A	join
Curcular22	chr6:4891947-4892613	667	60	CDYL,CDYL	cover
Curcular23	chr1:32381496-32385259	3764	58	PTP4A2	cover
Curcular24	chr6:47251674-47254331	2658	57	TNFRSF21	cover
Curcular25	chr2:55209651-55214834	5184	52	RTN4	cover
Curcular26	chr12:120592774-120593523	750	51	GCN1L1,MIR4498	cover
Curcular28	chr14:75513079-75516421	3343	50	MLH3	cover
Curcular27	chr13:33091994-33101669	9676	50	N4BP2L2,N4BP2L2	cover
Curcular30	chr6:158733083-158735300	2218	49	TULP4	join
Curcular29	chr4:153332455-153333681	1227	49	FBXW7	cover
Curcular57	chr12:46622936-46637097	14162	46	SLC38A1,SLC38A1,SLC38A1,SLC38A1	cover
Curcular31	chr1:1586823-1650894	64072	45	CDK11B,SLC35E2B,MMP23A	cover
Curcular32	chr3:157839892-157841780	1889	45	RSRC1	cover
Curcular33	chr4:77055328-77065626	10299	45	NUP54	cover
Curcular34	chr20:34302107-34313077	10971	45	RBM39	cover
Curcular35	chr2:37543380-37544322	943	44	PRKD3	join
Curcular37	chr1:117944808-117957453	12646	43	MAN1A2	cover
Curcular38	chr5:167915607-167921655	6049	43	RARS	cover
Curcular36	chr15:41961026-41962156	1131	43	MGA	cover
Curcular40	chr7:24663285-24708279	44995	41	MPP6	cover
Curcular41	chr10:126631026-126631876	851	41	ZRANB1	cover
Curcular39	chr14:99924616-99932150	7535	41	SETD3,SETD3	cover
Curcular42	chr22:42204879-42206295	1417	40	CCDC134	cover
Curcular43	chr14:97299804-97327072	27269	37	VRK1	cover
Curcular45	chr10:32197100-32199491	2392	37	ARHGAP12	cover
Curcular44	chr8:61653818-61655656	1839	37	CHD7	cover
Curcular46	chr4:108603171-108622441	19271	36	PAPSS1	cover
Curcular47	chr10:112356156-112358048	1893	35	SMC3	cover
Curcular50	chr18:43502307-43604652	102346	35	PSTPIP2,EPG5	join
Curcular49	chr9:114148657-114154104	5448	35	KIAA0368	cover
Curcular48	chr7:128655033-128658211	3179	35	TNPO3	cover
Curcular51	chr8:37623044-37623873	830	34	PROSC	cover
Curcular53	chr3:31617888-31621588	3701	33	STT3B	cover
Curcular52	chr19:18650181-18650530	350	33	FKBP8	cover
Curcular55	chr1:247319708-247323115	3408	32	ZNF124,ZNF124,ZNF124	cover
Curcular54	chr7:24663282-24708279	44998	32	MPP6	cover
Curcular56	chr2:190656516-190682906	26391	32	PMS1	cover
Curcular59	chr21:17135210-17138460	3251	31	USP25	cover
Curcular58	chr5:68470704-68471364	661	31	CCNB1	cover
Curcular64	chr21:30693542-30702014	8473	30	BACH1	cover
Curcular66	chr3:149563798-149639014	75217	30	RNF13	cover
Curcular63	chr19:23541232-23545527	4296	30	ZNF91	cover
Curcular65	chr17:27613010-27614734	1725	30	NUFIP2	cover
Curcular62	chr9:95018962-95032265	13304	30	IARS	cover
Curcular61	chr1:29481208-29481422	215	30	SRSF4	cover
Curcular60	chr2:200233328-200298237	64910	30	SATB2,SATB2	cover
Curcular67	chr6:84108086-84117620	9535	29	ME1	cover
Curcular68	chr18:12999420-13019205	19786	29	CEP192	cover
Curcular69	chr8:102570647-102571040	394	29	GRHL2	cover
Curcular73	chr16:3900298-3901010	713	28	CREBBP	cover
Curcular163	chr10:95790440-95792009	1570	28	PLCE1	cover
Curcular72	chr7:27824782-27839709	14928	28	TAX1BP1	cover
Curcular71	chr12:95602619-95605043	2425	28	FGD6	cover
Curcular70	chr19:5604594-5604947	354	28	SAFB2	cover
Curcular78	chr10:102683732-102685776	2045	27	FAM178A,FAM178A	cover
Curcular77	chr19:58904343-58904854	512	27	RPS5	cover
Curcular74	chr2:191523884-191537878	13995	27	NAB1	cover
Curcular76	chr15:64791492-64792365	874	27	ZNF609	join
Curcular75	chr7:135262544-135277940	15397	27	NUP205	cover
Curcular85	chr10:5827105-5842668	15564	26	GDI2	cover
Curcular83	chr5:72370569-72373320	2752	26	FCHO2	cover
Curcular81	chr7:24659671-24708279	48609	26	MPP6	cover
Curcular80	chr22:46085592-46136418	50827	26	ATXN10	cover
Curcular90	chr17:80521230-80526077	4848	26	FOXK2	cover
Curcular91	chr11:62406455-62407203	749	26	GANAB	cover
Curcular82	chr2:64778577-64780543	1967	26	AFTPH	cover
Curcular84	chr5:21491430-21497305	5876	26	GUSBP1	cover
Curcular88	chr4:178274462-178274882	421	26	NEIL3	cover
Curcular87	chr1:155408118-155429689	21572	26	ASH1L	cover
Curcular89	chr10:70719562-70720005	444	26	DDX21,DDX21	cover
Curcular86	chr8:128902835-128903244	410	26	PVT1	join
Curcular79	chr2:61749746-61761038	11293	26	XPO1	cover
Curcular96	chr18:12999420-13030607	31188	25	CEP192	cover
Curcular95	chr4:75040223-75091111	50889	25	MTHFD2L	cover
Curcular94	chr5:122881111-122893258	12148	25	CSNK1G3	cover
Curcular92	chr18:19345733-19399607	53875	25	MIB1	cover
Curcular93	chr13:24796957-24798720	1764	25	SPATA13,SPATA13	cover
Curcular104	chr17:7402358-7402810	453	24	POLR2A	cover
Curcular111	chr4:187584453-187630999	46547	24	FAT1	cover
Curcular97	chr1:110203787-110233186	29400	24	GSTM2,GSTM2	cover
Curcular99	chr6:13639795-13644961	5167	24	RANBP9	cover
Curcular105	chr3:63898264-63898901	638	24	ATXN7	cover
Curcular98	chr19:47865733-47865950	218	24	DHX34	cover
Curcular112	chr5:65349234-65350779	1546	24	ERBB2IP	cover
Curcular101	chr1:219858950-220160746	301797	24	SLC30A10	cover
Curcular108	chr12:122825300-122826244	945	24	CLIP1	cover
Curcular103	chr2:36623757-36669878	46122	24	CRIM1	cover
Curcular107	chr2:32639837-32641231	1395	24	BIRC6	cover
Curcular110	chr13:100909849-100925600	15752	24	PCCA	cover
Curcular109	chr8:142264088-142264728	641	24	SLC45A4	cover
Curcular102	chr7:40027198-40027857	660	24	CDK13	cover
Curcular100	chr2:61710092-61717911	7820	24	XPO1	cover
Curcular106	chr7:40027198-40041630	14433	24	CDK13	cover
Curcular117	chr17:44248221-44249598	1378	23	KANSL1	cover
Curcular118	chr1:117944808-117948267	3460	23	MAN1A2	cover
Curcular113	chr7:99090663-99092254	1592	23	ZNF394	join
Curcular119	chr18:8718422-8720494	2073	23	MTCL1	cover
Curcular114	chr1:155408118-155408859	742	23	ASH1L	cover
Curcular115	chr9:113734353-113735838	1486	23	LPAR1	cover
Curcular120	chr16:68300496-68309152	8657	23	SLC7A6	cover
Curcular116	chr8:37727938-37735069	7132	23	RAB11FIP1	cover
Curcular121	chr5:176370336-176385155	14820	23	UIMC1,UIMC1	cover
Curcular122	chr9:14639894-14680160	40267	22	ZDHHC21	cover
Curcular125	chr19:17212470-17213367	898	22	MYO9B	cover
Curcular126	chr12:116668338-116675510	7173	22	MED13L	cover
Curcular127	chr11:61205097-61205585	489	22	SDHAF2	cover
Curcular124	chr12:109046048-109048186	2139	22	CORO1C,CORO1C	cover
Curcular123	chr7:158552177-158557544	5368	22	ESYT2	cover
Curcular130	chr4:186168448-186188309	19862	21	SNX25	cover
Curcular132	chr6:79752560-79770535	17976	21	PHIP	cover
Curcular128	chr7:155465561-155473602	8042	21	RBM33	cover
Curcular129	chr10:70227880-70229920	2041	21	DNA2,DNA2	cover
Curcular133	chr2:148653870-148657467	3598	21	ACVR2A,ACVR2A	cover
Curcular134	chr16:4516154-4519466	3313	21	NMRAL1	cover
Curcular131	chr19:34921481-34925873	4393	21	UBA2	cover
Curcular135	chr11:117023157-117034608	11452	21	PAFAH1B2,PAFAH1B2,PAFAH1B2	cover
Curcular136	chr15:93540187-93541851	1665	21	CHD2	cover
Curcular144	chr12:14576843-14578407	1565	20	ATF7IP	cover
Curcular148	chr3:196118684-196129890	11207	20	UBXN7	cover
Curcular146	chr5:179688684-179707608	18925	20	MAPK9	cover
Curcular143	chr9:115336337-115337531	1195	20	KIAA1958	cover
Curcular140	chr15:76566753-76588078	21326	20	ETFA	cover
Curcular147	chr6:18236683-18258636	21954	20	DEK	cover
Curcular139	chr8:42914235-42919358	5124	20	FNTA	cover
Curcular142	chr10:103916776-103917971	1196	20	NOLC1	cover
Curcular141	chr10:7839010-7844817	5808	20	ATP5C1	cover
Curcular138	chr18:9931807-9937063	5257	20	VAPA	cover
Curcular137	chr1:1158624-1159348	725	20	SDF4	cover
Curcular145	chr4:36230204-36231267	1064	20	ARAP2	cover
Curcular149	chr6:161455291-161471011	15721	20	MAP3K4	cover
Curcular157	chr6:158703295-158735300	32006	19	TULP4	join
Curcular159	chr20:3888573-3893281	4709	19	PANK2,PANK2,PANK2	cover
Curcular150	chr7:100410369-100410830	462	19	EPHB4	cover
Curcular151	chr22:39382303-39421354	39052	19	APOBEC3C,APOBEC3B-AS1	cover
Curcular152	chr20:47691322-47707559	16238	19	CSE1L	cover
Curcular160	chr20:17936009-17937681	1673	19	SNX5	cover
Curcular156	chr14:72054288-72056087	1800	19	SIPA1L1,SIPA1L1	cover
Curcular155	chr16:31102096-31102663	568	19	VKORC1	join
Curcular153	chr8:99718695-99719539	845	19	STK3,STK3,STK3	cover
Curcular154	chr3:145838899-145842016	3118	19	PLOD2	cover
Curcular158	chr2:36605500-36669878	64379	19	CRIM1	cover
Curcular171	chr4:1902353-1932497	30145	18	WHSC1,WHSC1,WHSC1	cover
Curcular167	chr5:74130251-74137504	7254	18	FAM169A	cover
Curcular165	chr17:45741525-45752148	10624	18	KPNB1,KPNB1	cover
Curcular166	chr7:73100966-73101425	460	18	WBSCR22	cover
Curcular161	chr4:1902353-1936989	34637	18	WHSC1,WHSC1,WHSC1	cover
Curcular170	chr1:172520652-172526934	6283	18	SUCO	cover
Curcular168	chr10:5815805-5842668	26864	18	GDI2	cover
Curcular164	chr6:42941741-42942776	1036	18	PEX6	cover
Curcular169	chr2:110321943-110350696	28754	18	2016-09-10	cover
Curcular162	chr1:94341824-94343418	1595	18	DNTTIP2	cover
Curcular193	chr19:34921481-34929671	8191	17	UBA2	cover
Curcular189	chr12:100676721-100691953	15233	17	SCYL2	cover
Curcular182	chr10:91511103-91522592	11490	17	KIF20B	cover
Curcular181	chr9:98740343-98766983	26641	17	ERCC6L2	cover
Curcular190	chr6:116966877-116982009	15133	17	ZUFSP	cover
Curcular184	chr9:33953283-33963789	10507	17	UBAP2	cover
Curcular191	chr4:88116476-88116842	367	17	KLHL8	cover
Curcular195	chr4:108603171-108615162	11992	17	PAPSS1	cover
Curcular180	chr18:29691717-29693823	2107	17	RNF138	cover
Curcular179	chr1:23356966-23377017	20052	17	KDM1A,MIR3115	cover
Curcular185	chr16:396148-397106	959	17	AXIN1	cover
Curcular187	chr18:12999420-13042333	42914	17	CEP192	cover
Curcular178	chr16:47531310-47549512	18203	17	PHKB	cover
Curcular183	chr4:56277781-56284152	6372	17	TMEM165	cover
Curcular186	chr5:138614016-138614818	803	17	SNORA74A,MATR3,SNHG4,SNHG4	cover
Curcular188	chr9:37424842-37426651	1810	17	GRHPR	cover
Curcular194	chr6:155095123-155116273	21151	17	SCAF8	cover
Curcular176	chr11:120345269-120348235	2967	17	ARHGEF12	cover
Curcular174	chr10:5836848-5842668	5821	17	GDI2	cover
Curcular173	chr12:69983265-69987393	4129	17	CCT2	cover
Curcular172	chr22:46125305-46136418	11114	17	ATXN10	cover
Curcular192	chr7:131060183-131084192	24010	17	MKLN1,MKLN1	cover
Curcular175	chr6:29643163-29643836	674	17	ZFP57	cover
Curcular177	chr1:155823067-155823597	531	17	GON4L,GON4L	cover
Curcular197	chr2:208841375-208842310	936	16	PLEKHM3	cover
Curcular196	chr14:50053438-50329523	276086	16	MGAT2,DNAAF2,POLE2,KLHDC2,LRR1,RPL36AL,POLE2,KLHDC1,NEMF	cover
Curcular199	chr2:61709515-61717911	8397	16	XPO1	cover
Curcular207	chr12:116668238-116675510	7273	16	MED13L	cover
Curcular200	chr9:134305477-134308181	2705	16	PRRC2B	cover
Curcular205	chr15:93540187-93545547	5361	16	CHD2	cover
Curcular208	chr9:88233898-88248289	14392	16	AGTPBP1	cover
Curcular198	chr2:148730308-148739650	9343	16	ORC4,ORC4	cover
Curcular209	chr9:125042722-125054119	11398	16	MRRF	cover
Curcular204	chr11:9451221-9452550	1330	16	IPO7	cover
Curcular212	chr2:215632206-215646233	14028	16	BARD1	cover
Curcular203	chr2:58449077-58459247	10171	16	FANCL	cover
Curcular201	chr5:127466759-127477673	10915	16	SLC12A2	cover
Curcular210	chr17:59853762-59857762	4001	16	BRIP1	cover
Curcular206	chr6:13632602-13644961	12360	16	RANBP9	cover
Curcular211	chr6:90461150-90472249	11100	16	MDN1	cover
Curcular202	chr3:125032152-125050082	17931	16	ZNF148	cover
Curcular214	chr20:57014001-57016139	2139	15	VAPB	cover
Curcular226	chr14:31404369-31425448	21080	15	STRN3	cover
Curcular220	chr7:156619299-156629579	10281	15	LMBR1	cover
Curcular225	chr2:36668401-36669878	1478	15	CRIM1	cover
Curcular219	chr4:1219148-1235307	16160	15	CTBP1	cover
Curcular218	chr21:47768926-47769734	809	15	PCNT	cover
Curcular221	chr11:32611093-32617593	6501	15	EIF3M	cover
Curcular223	chr2:62100137-62110683	10547	15	CCT4	cover
Curcular222	chr17:45695716-45696530	815	15	NPEPPS	cover
Curcular217	chr16:69404386-69406258	1873	15	TERF2	cover
Curcular213	chrX:14861782-14877456	15675	15	FANCB	cover
Curcular215	chr2:68717322-68772444	55123	15	APLF	cover
Curcular224	chr1:146747017-146757164	10148	15	NBPF8,CHD1L	cover
Curcular216	chr5:167915607-167924353	8747	15	RARS	cover
Curcular242	chr7:64004085-64004810	726	14	ZNF680	cover
Curcular231	chr14:66028055-66028484	430	14	FUT8	cover
Curcular234	chr3:138289160-138290198	1039	14	CEP70	cover
Curcular237	chr2:61719170-61724142	4973	14	XPO1	cover
Curcular240	chr2:242644068-242651486	7419	14	ING5	cover
Curcular244	chr6:111208708-111211559	2852	14	AMD1,AMD1	cover
Curcular230	chr22:42204879-42209826	4948	14	CCDC134	cover
Curcular228	chr9:6880012-6893232	13221	14	KDM4C,KDM4C	cover
Curcular232	chr4:39739040-39776553	37514	14	UBE2K	cover
Curcular236	chr5:137904614-137906830	2217	14	HSPA9	cover
Curcular243	chr14:56078737-56086030	7294	14	KTN1	cover
Curcular238	chr2:122363277-122363756	480	14	CLASP1	cover
Curcular233	chrX:107083900-107097934	14035	14	MID2	cover
Curcular235	chr4:3088666-3109150	20485	14	HTT	cover
Curcular239	chr11:70200407-70202360	1954	14	PPFIA1	cover
Curcular227	chr4:1902353-1906105	3753	14	WHSC1,WHSC1,WHSC1	cover
Curcular229	chr3:196831774-196846401	14628	14	DLG1,DLG1	cover
Curcular241	chr9:33986758-34017187	30430	14	UBAP2	cover
Curcular248	chr2:47600602-47601187	586	13	EPCAM	cover
Curcular262	chr11:107260800-107289013	28214	13	CWF19L2	cover
Curcular263	chr17:11958206-11999011	40806	13	MAP2K4,MIR744	cover
Curcular275	chr4:1902353-1941505	39153	13	WHSC1,WHSC1,WHSC1	cover
Curcular279	chr2:110342703-110350696	7994	13	2016-09-10	cover
Curcular258	chr9:96233423-96261168	27746	13	FAM120A	cover
Curcular252	chr2:32142995-32157204	14210	13	MEMO1	cover
Curcular271	chr2:32602656-32641231	38576	13	BIRC6	cover
Curcular268	chr8:17611226-17613470	2245	13	MTUS1	cover
Curcular245	chr14:23378692-23380612	1921	13	RBM23	cover
Curcular273	chr5:137320946-137324004	3059	13	FAM13B	cover
Curcular254	chr1:33413823-33415375	1553	13	RNF19B	cover
Curcular260	chr20:36685934-36694658	8725	13	RPRD1B	cover
Curcular247	chr8:141874411-141900868	26458	13	PTK2	cover
Curcular270	chr4:6925100-6969151	44052	13	TBC1D14	cover
Curcular264	chr4:128995615-128999117	3503	13	LARP1B,LARP1B	cover
Curcular269	chr21:38792601-38802702	10102	13	DYRK1A,DYRK1A	cover
Curcular257	chr1:40654727-40668286	13560	13	RLF	cover
Curcular274	chr1:51032749-51061888	29140	13	FAF1	cover
Curcular256	chr1:205585606-205593019	7414	13	ELK4	cover
Curcular277	chr19:6230581-6270770	40190	13	MLLT1	cover
Curcular253	chr2:36605500-36623930	18431	13	CRIM1	cover
Curcular272	chr17:78268519-78286967	18449	13	RNF213,RNF213	cover
Curcular259	chr7:27805453-27856657	51205	13	TAX1BP1	cover
Curcular246	chr14:102506573-102507010	438	13	DYNC1H1	cover
Curcular249	chr11:3789811-3797251	7441	13	NUP98,NUP98	cover
Curcular276	chr11:13435077-13443385	8309	13	BTBD10	cover
Curcular265	chr10:86130770-86133571	2802	13	CCSER2	cover
Curcular267	chr7:131071879-131084192	12314	13	MKLN1,MKLN1	cover
Curcular255	chr13:42439872-42442613	2742	13	VWA8,VWA8	cover
Curcular261	chr2:61712903-61717911	5009	13	XPO1	cover
Curcular251	chr3:196807922-196846401	38480	13	DLG1,DLG1	cover
Curcular250	chr17:37864574-37866734	2161	13	ERBB2,ERBB2,ERBB2	cover
Curcular266	chr4:6925100-6925838	739	13	TBC1D14	cover
Curcular278	chr19:34942886-34957919	15034	13	UBA2	cover
Curcular280	chr13:113170754-113181798	11045	12	TUBGCP3	cover
Curcular298	chr4:183812556-183836728	24173	12	DCTD	cover
Curcular308	chr9:138741983-138774924	32942	12	CAMSAP1	cover
Curcular305	chr9:20819795-20823114	3320	12	FOCAD	cover
Curcular304	chr12:133310971-133312098	1128	12	ANKLE2	cover
Curcular296	chr6:87920169-87928449	8281	12	ZNF292	cover
Curcular303	chr12:124071294-124074996	3703	12	TMED2	cover
Curcular306	chr4:186168448-186209236	40789	12	SNX25	cover
Curcular289	chr7:91752434-91761186	8753	12	CYP51A1,CYP51A1	cover
Curcular292	chr13:95813443-95840796	27354	12	ABCC4	cover
Curcular297	chr19:3623686-3624160	475	12	CACTIN,CACTIN	cover
Curcular294	chr12:28408514-28412375	3862	12	CCDC91	join
Curcular302	chr16:30740287-30740893	607	12	SRCAP	cover
Curcular282	chr3:124996570-125050082	53513	12	ZNF148	cover
Curcular283	chr14:23375404-23380612	5209	12	RBM23	cover
Curcular291	chr1:40319642-40323089	3448	12	TRIT1	cover
Curcular301	chrY:15021271-15024974	3704	12	DDX3Y	cover
Curcular287	chr3:56694759-56707753	12995	12	FAM208A	cover
Curcular288	chr2:206992521-206994966	2446	12	NDUFS1,NDUFS1	cover
Curcular290	chr6:76412361-76412788	428	12	SENP6	cover
Curcular310	chr2:44200746-44209573	8828	12	LRPPRC	cover
Curcular281	chr20:40161689-40179999	18311	12	CHD6	cover
Curcular299	chrX:24190832-24197887	7056	12	ZFX	cover
Curcular285	chr10:909683-910210	528	12	LARP4B	cover
Curcular300	chr8:22899554-22900756	1203	12	TNFRSF10B	cover
Curcular312	chr16:69729039-69729282	244	12	NFAT5,NFAT5	cover
Curcular293	chr22:46085592-46114373	28782	12	ATXN10	cover
Curcular307	chr11:18312989-18314523	1535	12	HPS5	cover
Curcular295	chr4:54280782-54294350	13569	12	FIP1L1	cover
Curcular309	chr13:33109906-33111164	1259	12	N4BP2L2,N4BP2L2	cover
Curcular311	chr10:99196948-99197507	560	12	EXOSC1	cover
Curcular286	chr6:131276245-131277639	1395	12	EPB41L2	cover
Curcular284	chr18:9524592-9525849	1258	12	RALBP1	cover
Curcular319	chr6:170852689-170858201	5513	11	PSMB1	cover
Curcular354	chr14:45587231-45599993	12763	11	FKBP3	cover
Curcular316	chr16:89484692-89493477	8786	11	ANKRD11	cover
Curcular356	chr8:17601113-17613470	12358	11	MTUS1	cover
Curcular336	chr12:12397196-12397589	394	11	LRP6	cover
Curcular322	chr9:111812563-111812972	410	11	TMEM245	cover
Curcular340	chr15:41988273-41991357	3085	11	MGA	cover
Curcular338	chr16:89961446-89967202	5757	11	TCF25	cover
Curcular324	chr9:110062422-110087285	24864	11	RAD23B	cover
Curcular361	chr11:61133517-61135470	1954	11	TMEM138	cover
Curcular346	chr7:24663285-24690331	27047	11	MPP6	cover
Curcular345	chr20:17928130-17937681	9552	11	SNX5	cover
Curcular327	chr5:124036707-124036962	256	11	ZNF608	cover
Curcular330	chr9:111868788-111870850	2063	11	TMEM245	cover
Curcular344	chr16:9009111-9011013	1903	11	USP7,USP7	cover
Curcular359	chr11:12785744-12785981	238	11	TEAD1	cover
Curcular357	chr10:93754292-93768032	13741	11	BTAF1	cover
Curcular331	chr6:83667031-83754378	87348	11	UBE3D	cover
Curcular350	chr12:46633462-46637097	3636	11	SLC38A1,SLC38A1,SLC38A1,SLC38A1	cover
Curcular343	chr2:240929491-240946787	17297	11	NDUFA10	cover
Curcular313	chr13:33016525-33018263	1739	11	N4BP2L2	cover
Curcular321	chr2:191765290-191789319	24030	11	GLS,GLS	cover
Curcular317	chr16:11114050-11154879	40830	11	CLEC16A,CLEC16A	cover
Curcular323	chr6:30618771-30619243	473	11	C6orf136	cover
Curcular341	chr2:200245087-200298237	53151	11	SATB2,SATB2	cover
Curcular320	chr14:39648295-39648666	372	11	PNN	cover
Curcular358	chr1:247318868-247323115	4248	11	ZNF124,ZNF124,ZNF124	cover
Curcular360	chr1:193110980-193121574	10595	11	CDC73	cover
Curcular353	chr15:65471272-65472542	1271	11	CLPX	cover
Curcular315	chr12:49333438-49334971	1534	11	ARF3	cover
Curcular351	chr10:909683-931700	22018	11	LARP4B	cover
Curcular326	chr10:27458873-27460012	1140	11	MASTL	cover
Curcular335	chr12:104719115-104721449	2335	11	TXNRD1,TXNRD1	cover
Curcular318	chr8:37734627-37735069	443	11	RAB11FIP1	cover
Curcular332	chr15:67524152-67529158	5007	11	AAGAB,AAGAB	cover
Curcular328	chr13:21742127-21742538	412	11	SKA3	cover
Curcular355	chr4:25848916-25849486	571	11	SEL1L3	cover
Curcular325	chr1:27269151-27269556	406	11	NUDC	cover
Curcular337	chr4:106155054-106158508	3455	11	TET2,TET2,TET2-AS1	cover
Curcular348	chr13:111274563-111276626	2064	11	CARKD,CARKD	cover
Curcular347	chr4:73956384-73958017	1634	11	ANKRD17,ANKRD17	cover
Curcular352	chr9:130931331-130943078	11748	11	CIZ1,CIZ1,CIZ1	cover
Curcular333	chr6:47494364-47522502	28139	11	CD2AP	cover
Curcular342	chr4:183812502-183836728	24227	11	DCTD	cover
Curcular334	chr7:23224689-23226765	2077	11	NUPL2	cover
Curcular314	chr2:233651864-233660935	9072	11	GIGYF2,GIGYF2	cover
Curcular349	chr10:112723883-112745523	21641	11	SHOC2,SHOC2	cover
Curcular339	chr15:41648237-41669502	21266	11	NUSAP1	cover
Curcular329	chr2:45773871-45780869	6999	11	SRBD1	cover
Curcular367	chr8:52773405-52773806	402	10	PCMTD1	cover
Curcular421	chr1:151288049-151288985	937	10	PI4KB,PI4KB	cover
Curcular364	chr3:101389974-101391057	1084	10	ZBTB11	cover
Curcular424	chr10:126370176-126370948	773	10	FAM53B	cover
Curcular366	chr6:167435897-167447459	11563	10	FGFR1OP	cover
Curcular393	chr14:81209419-81244390	34972	10	CEP128	cover
Curcular385	chr3:40502898-40503739	842	10	RPL14,RPL14	cover
Curcular380	chr3:196812451-196846401	33951	10	DLG1,DLG1	cover
Curcular417	chr1:58971732-59002413	30682	10	OMA1	cover
Curcular415	chr16:18809247-18810156	910	10	ARL6IP1	cover
Curcular372	chr11:77330651-77340944	10294	10	CLNS1A	cover
Curcular378	chr13:96409898-96416207	6310	10	DNAJC3	cover
Curcular425	chr5:65284463-65290692	6230	10	ERBB2IP	cover
Curcular383	chr5:122881111-122911657	30547	10	CSNK1G3	cover
Curcular400	chr4:77065302-77065626	325	10	NUP54	cover
Curcular399	chr3:50102464-50103935	1472	10	RBM6	cover
Curcular419	chr14:89041037-89044484	3448	10	ZC3H14	cover
Curcular418	chr18:74561482-74563895	2414	10	ZNF236	cover
Curcular395	chr6:31236599-31321721	85123	10	HLA-B,HLA-C	join
Curcular405	chr1:52293468-52299842	6375	10	NRD1,NRD1	cover
Curcular410	chr5:6737623-6746540	8918	10	PAPD7	cover
Curcular390	chr9:37126309-37126939	631	10	ZCCHC7,ZCCHC7	cover
Curcular388	chr12:12672796-12674397	1602	10	DUSP16	cover
Curcular392	chr1:26584088-26586293	2206	10	CEP85	cover
Curcular411	chr4:79186179-79188586	2408	10	FRAS1	cover
Curcular412	chr7:23650790-23651172	383	10	CCDC126	cover
Curcular389	chr20:30954187-30978970	24784	10	ASXL1	cover
Curcular379	chr14:55168780-55169298	519	10	SAMD4A	cover
Curcular362	chr9:134381501-134381840	340	10	POMT1	cover
Curcular376	chr12:28408514-28544344	135831	10	CCDC91	join
Curcular375	chr14:21971316-21972024	709	10	METTL3	cover
Curcular403	chr7:139415731-139416814	1084	10	HIPK2	cover
Curcular374	chr4:39915231-39927553	12323	10	PDS5A,PDS5A	cover
Curcular413	chr8:141828376-141900868	72493	10	PTK2	cover
Curcular427	chr17:49340635-49346265	5631	10	UTP18	cover
Curcular371	chr7:155457869-155473602	15734	10	RBM33	cover
Curcular404	chr12:46622936-46648719	25784	10	SLC38A1,SLC38A1,SLC38A1,SLC38A1	cover
Curcular409	chr17:4186093-4200109	14017	10	UBE2G1	cover
Curcular426	chr5:179132680-179137066	4387	10	CANX	cover
Curcular408	chr17:65941525-65972074	30550	10	BPTF	cover
Curcular384	chr4:148778704-148803083	24380	10	ARHGAP10	cover
Curcular423	chr8:80830213-80831383	1171	10	MRPS28	join
Curcular365	chr1:247322308-247323115	808	10	ZNF124,ZNF124,ZNF124	cover
Curcular382	chr16:84773915-84779279	5365	10	USP10	cover
Curcular394	chr1:204437998-204439014	1017	10	PIK3C2B	cover
Curcular370	chr1:8716032-8716500	469	10	RERE	cover
Curcular420	chr18:9583115-9595100	11986	10	PPP4R1	cover
Curcular402	chr7:44684926-44687358	2433	10	OGDH,OGDH	cover
Curcular396	chr15:80412670-80415142	2473	10	ZFAND6	cover
Curcular407	chr1:176050288-176105683	55396	10	RFWD2	cover
Curcular387	chr4:178274462-178281831	7370	10	NEIL3	cover
Curcular369	chr22:42605657-42611347	5691	10	TCF20	cover
Curcular428	chr11:85722073-85742653	20581	10	PICALM,PICALM	cover
Curcular368	chr3:51575514-51624575	49062	10	RAD54L2	join
Curcular401	chr7:72361166-72361649	484	10	POM121,POM121	cover
Curcular373	chr6:161469648-161471011	1364	10	MAP3K4	cover
Curcular422	chr19:11223954-11224438	485	10	MIR6886,LDLR	cover
Curcular363	chr4:151817546-151837890	20345	10	LRBA	cover
Curcular377	chr7:72873866-72884813	10948	10	BAZ1B	cover
Curcular414	chr2:64083440-64085070	1631	10	UGP2	cover
Curcular406	chr7:116339125-116340338	1214	10	MET	cover
Curcular397	chr7:140055468-140058585	3118	10	SLC37A3	cover
Curcular386	chr20:30954187-30959677	5491	10	ASXL1	cover
Curcular381	chr3:185638892-185639914	1023	10	TRA2B	cover
Curcular416	chr3:56626998-56628056	1059	10	CCDC66	cover
Curcular398	chr1:23356962-23377013	20052	10	KDM1A,MIR3115	cover
Curcular391	chr5:74109665-74137504	27840	10	FAM169A	cover
Curcular440	chr5:132426885-132428481	1597	9	HSPA4	cover
Curcular472	chr14:35331250-35331528	279	9	BAZ1A	cover
Curcular470	chr9:99284788-99327765	42978	9	CDC14B,CDC14B	cover
Curcular451	chr13:61013822-61041513	27692	9	TDRD3	cover
Curcular482	chr19:47421745-47440665	18921	9	ARHGAP35	join
Curcular486	chr5:73930509-73932323	1815	9	ENC1	cover
Curcular464	chr21:38792601-38845182	52582	9	DYRK1A,DYRK1A	cover
Curcular476	chr10:22193451-22218070	24620	9	DNAJC1	cover
Curcular432	chr14:64065474-64066691	1218	9	WDR89	cover
Curcular481	chr9:128099297-128099870	574	9	GAPVD1,GAPVD1	cover
Curcular431	chr14:61262935-61285565	22631	9	MNAT1	cover
Curcular491	chr17:78237373-78286967	49595	9	RNF213,RNF213	cover
Curcular469	chr3:130649260-130660543	11284	9	ATP2C1,ATP2C1,ATP2C1,ATP2C1,ATP2C1,ATP2C1	cover
Curcular473	chr15:41036245-41037457	1213	9	RMDN3	cover
Curcular453	chr9:79952171-79986065	33895	9	VPS13A,VPS13A	cover
Curcular455	chr4:113483527-113511030	27504	9	ZGRF1	cover
Curcular450	chr2:61749746-61753656	3911	9	XPO1	cover
Curcular458	chr7:158580695-158591763	11069	9	ESYT2	cover
Curcular479	chr1:155490891-155491409	519	9	ASH1L	cover
Curcular446	chr21:30698380-30702014	3635	9	BACH1	cover
Curcular498	chr16:66764015-66766408	2394	9	DYNC1LI2	cover
Curcular460	chr10:126727566-126799662	72097	9	CTBP2,CTBP2	cover
Curcular484	chr1:93159359-93170301	10943	9	EVI5	cover
Curcular435	chr12:83250789-83251359	571	9	TMTC2	cover
Curcular444	chr12:26703180-26755639	52460	9	ITPR2	cover
Curcular485	chr9:96233423-96238620	5198	9	FAM120A	cover
Curcular466	chr2:70406664-70409129	2466	9	C2orf42	cover
Curcular494	chr9:110062422-110074018	11597	9	RAD23B	cover
Curcular456	chr8:41905896-41907225	1330	9	KAT6A	cover
Curcular495	chr19:34942886-34955036	12151	9	UBA2	cover
Curcular441	chr15:85223944-85234875	10932	9	SEC11A	cover
Curcular430	chr4:1902353-1920350	17998	9	WHSC1,WHSC1,WHSC1	cover
Curcular492	chr2:44139571-44145537	5967	9	LRPPRC	cover
Curcular448	chr21:37775056-37783902	8847	9	CHAF1B	cover
Curcular497	chr18:44470543-44483598	13056	9	PIAS2,PIAS2	cover
Curcular478	chr10:86177527-86185649	8123	9	CCSER2	cover
Curcular462	chr15:85657104-85658718	1615	9	PDE8A	cover
Curcular457	chr1:113196220-113202401	6182	9	CAPZA1	cover
Curcular475	chr8:48192450-48206619	14170	9	SPIDR	cover
Curcular681	chr22:25771782-25777547	5766	9	LRP5L	join
Curcular500	chr16:47531310-47581459	50150	9	PHKB	cover
Curcular463	chr9:97041040-97055351	14312	9	ZNF169	cover
Curcular483	chr20:34300941-34313077	12137	9	RBM39	cover
Curcular449	chr4:148778708-148803087	24380	9	ARHGAP10	cover
Curcular477	chr12:26922282-26943160	20879	9	ITPR2	cover
Curcular452	chr3:196817783-196846401	28619	9	DLG1,DLG1	cover
Curcular488	chr7:43679048-43680248	1201	9	COA1	cover
Curcular489	chr4:87685746-87689129	3384	9	PTPN13	cover
Curcular480	chr7:91924203-91957214	33012	9	ANKIB1	cover
Curcular445	chr18:45391430-45423180	31751	9	SMAD2	cover
Curcular436	chr2:148730308-148733544	3237	9	ORC4,ORC4	cover
Curcular499	chr3:8977555-8983488	5934	9	RAD18	cover
Curcular490	chr18:196637-204692	8056	9	USP14	cover
Curcular496	chr12:112513482-112516545	3064	9	NAA25	cover
Curcular471	chr2:32602656-32631625	28970	9	BIRC6	cover
Curcular459	chr9:86274695-86301070	26376	9	UBQLN1	join
Curcular474	chr2:61258554-61259248	695	9	PEX13	cover
Curcular438	chr2:9048751-9098771	50021	9	MBOAT2	cover
Curcular468	chr10:98303833-98325183	21351	9	TM9SF3	cover
Curcular465	chr5:137342679-137356886	14208	9	FAM13B	cover
Curcular454	chr16:4311780-4312702	923	9	TFAP4	cover
Curcular487	chr9:88211277-88248289	37013	9	AGTPBP1	cover
Curcular461	chr1:231930988-231954263	23276	9	DISC2,TSNAX-DISC1,DISC1,TSNAX-DISC1	cover
Curcular433	chr4:185580494-185599548	19055	9	PRIMPOL	cover
Curcular437	chr19:3660964-3661999	1036	9	PIP5K1C,PIP5K1C	cover
Curcular439	chr4:77977115-77987558	10444	9	CCNI	cover
Curcular443	chr3:47139445-47147610	8166	9	SETD2	cover
Curcular447	chr6:7176888-7189555	12668	9	RREB1,RREB1	cover
Curcular429	chr2:100078958-100081447	2490	9	REV1	cover
Curcular442	chr2:174819601-174820960	1360	9	SP3	cover
Curcular493	chr2:61343114-61345251	2138	9	KIAA1841,KIAA1841	cover
Curcular434	chr10:76602358-76603236	879	9	KAT6B	cover
Curcular467	chr19:47421745-47425613	3869	9	ARHGAP35	join
Curcular553	chr1:219366424-219392054	25631	8	LYPLAL1	join
Curcular531	chr14:103434590-103436598	2009	8	CDC42BPB	cover
Curcular572	chr14:31596991-31602881	5891	8	HECTD1	cover
Curcular537	chr3:126340585-126366139	25555	8	TXNRD3	cover
Curcular581	chrX:134679348-134690225	10878	8	DDX26B	cover
Curcular507	chr15:30053342-30065560	12219	8	TJP1	cover
Curcular571	chr10:103427643-103436193	8551	8	FBXW4	cover
Curcular566	chr11:59426339-59426942	604	8	PATL1	cover
Curcular542	chr9:86293356-86301070	7715	8	UBQLN1	cover
Curcular546	chr14:21698478-21702388	3911	8	HNRNPC	cover
Curcular592	chr10:103432672-103436193	3522	8	FBXW4	cover
Curcular526	chr12:72051306-72054207	2902	8	ZFC3H1	cover
Curcular505	chr1:155571864-155695810	123947	8	MSTO2P,YY1AP1,MSTO1,YY1AP1,YY1AP1	cover
Curcular515	chr12:49523283-49580241	56959	8	TUBA1B,TUBA1A	join
Curcular591	chr17:59821793-59857762	35970	8	BRIP1	cover
Curcular534	chr4:52729603-52758017	28415	8	DCUN1D4	cover
Curcular552	chr13:95858786-95863035	4250	8	ABCC4	cover
Curcular510	chr9:710804-713464	2661	8	KANK1,KANK1,KANK1	cover
Curcular538	chr7:127013396-127017383	3988	8	ZNF800	cover
Curcular586	chr14:35269430-35272194	2765	8	BAZ1A	cover
Curcular530	chr7:20193816-20201493	7678	8	MACC1	cover
Curcular544	chr11:9462002-9463744	1743	8	IPO7	cover
Curcular533	chr14:71880665-71884913	4249	8	SNORD56B	near(distance:15541)
Curcular568	chr5:150831904-150859050	27147	8	SLC36A1	cover
Curcular583	chr8:141889570-141900868	11299	8	PTK2	cover
Curcular520	chr2:207705831-207746615	40785	8	FASTKD2	near(distance:44920)
Curcular512	chr2:190670378-190682906	12529	8	PMS1	cover
Curcular559	chr6:29913228-29977144	63917	8	HCG9	cover
Curcular535	chr17:80992911-81006661	13751	8	B3GNTL1	cover
Curcular550	chr1:1601103-1666274	65172	8	CDK11A,MMP23A	cover
Curcular547	chr2:109067484-109092306	24823	8	GCC2	cover
Curcular514	chr22:46085592-46098727	13136	8	ATXN10	cover
Curcular561	chr4:56336884-56376232	39349	8	CLOCK,CLOCK	cover
Curcular504	chr9:86292642-86301070	8429	8	UBQLN1	cover
Curcular545	chr2:120885264-120932580	47317	8	EPB41L5	cover
Curcular508	chr3:52771602-52775515	3914	8	NEK4	cover
Curcular580	chr6:47471016-47472494	1479	8	CD2AP	cover
Curcular596	chr20:46252655-46262380	9726	8	NCOA3	cover
Curcular569	chr14:31596991-31641328	44338	8	HECTD1	cover
Curcular593	chr7:140402666-140404763	2098	8	NDUFB2	cover
Curcular532	chr5:170818309-170819982	1674	8	NPM1	cover
Curcular528	chr7:65444386-65445396	1011	8	GUSB	cover
Curcular574	chr9:115030329-115060196	29868	8	PTBP3,PTBP3,MIR3134	cover
Curcular564	chr19:12825635-12826553	919	8	TNPO2,TNPO2,TNPO2	cover
Curcular539	chr11:32948703-32956981	8279	8	QSER1	cover
Curcular518	chr7:99952766-99953427	662	8	STAG3L5P-PVRIG2P-PILRB	cover
Curcular594	chr13:52971367-52976816	5450	8	THSD1	cover
Curcular595	chr6:82923944-82924546	603	8	IBTK	cover
Curcular565	chr19:47767860-47768203	344	8	CCDC9	cover
Curcular598	chr7:97820040-97823884	3845	8	LMTK2	cover
Curcular599	chr7:24659671-24720139	60469	8	MPP6	cover
Curcular587	chr12:104160513-104169408	8896	8	NT5DC3	join
Curcular521	chr6:29693224-29976239	283016	8	HCG4B,LOC554223,HCG4,IFITM4P,HLA-A,HLA-F-AS1,HCG9,HLA-G,HLA-H	cover
Curcular541	chr5:619105-620376	1272	8	CEP72	cover
Curcular579	chr1:41578955-41608784	29830	8	SCMH1,SCMH1	cover
Curcular567	chr5:179675973-179707608	31636	8	MAPK9	cover
Curcular527	chr1:231672959-231678357	5399	8	TSNAX-DISC1,TSNAX,TSNAX-DISC1	cover
Curcular522	chr16:87782279-87795646	13368	8	KLHDC4	cover
Curcular556	chr20:52466270-52468819	2550	8	SUMO1P1	near(distance:-22221)
Curcular584	chr5:133493398-133509713	16316	8	SKP1	cover
Curcular536	chr17:40650942-40653322	2381	8	ATP6V0A1	cover
Curcular570	chr17:54926057-54933986	7930	8	DGKE	cover
Curcular503	chr16:4382216-4383520	1305	8	GLIS2	join
Curcular506	chr1:243579004-243589860	10857	8	SDCCAG8	cover
Curcular549	chr16:70497072-70497677	606	8	FUK	cover
Curcular575	chr15:76584772-76588078	3307	8	ETFA	cover
Curcular597	chr1:35824526-35827390	2865	8	ZMYM4	cover
Curcular524	chr1:51868107-51874004	5898	8	EPS15,EPS15	cover
Curcular525	chr7:102962379-102963241	863	8	DNAJC2	cover
Curcular529	chr1:227327277-227504947	177671	8	CDC42BPA	cover
Curcular540	chr3:196533450-196534785	1336	8	PAK2	cover
Curcular551	chr3:155551257-155560408	9152	8	SLC33A1	cover
Curcular558	chr14:67736418-67770316	33899	8	MPP5	cover
Curcular511	chr7:148543562-148544397	836	8	EZH2	cover
Curcular582	chr3:113207792-113225452	17661	8	SPICE1	cover
Curcular555	chr3:180685839-180688146	2308	8	FXR1	cover
Curcular588	chr7:127447538-127528065	80528	8	SND1	cover
Curcular557	chr10:96005703-96006378	676	8	PLCE1	cover
Curcular517	chr9:33351558-33352717	1160	8	NFX1,NFX1	cover
Curcular577	chr17:38562636-38563194	559	8	TOP2A	cover
Curcular578	chr2:32698180-32702651	4472	8	BIRC6	cover
Curcular543	chr16:792250-792543	294	8	NARFL	near(distance:1253)
Curcular509	chr5:32135678-32143986	8309	8	GOLPH3	cover
Curcular576	chr2:61340905-61345251	4347	8	KIAA1841,KIAA1841	cover
Curcular585	chr1:16812992-16959706	146715	8	CROCCP2,MIR3675,NBPF1	cover
Curcular548	chr1:95609447-95616975	7529	8	TMEM56,TMEM56-RWDD3	cover
Curcular589	chr5:43292576-43297268	4693	8	HMGCS1	cover
Curcular519	chr9:88284400-88327481	43082	8	AGTPBP1	cover
Curcular554	chr5:70798426-70808255	9830	8	BDP1	cover
Curcular563	chr18:33606863-33613800	6938	8	RPRD1A	cover
Curcular502	chr19:52785364-52786666	1303	8	ZNF766	cover
Curcular513	chr2:231307652-231314970	7319	8	SP100,SP100,SP100	cover
Curcular523	chr1:211952260-211966532	14273	8	LPGAT1	cover
Curcular516	chr8:97318672-97343323	24652	8	PTDSS1	cover
Curcular590	chr17:34910661-34923615	12955	8	GGNBP2	cover
Curcular562	chr16:18846214-18856973	10760	8	SMG1	cover
Curcular501	chr18:60206914-60217693	10780	8	ZCCHC2	cover
Curcular573	chrX:37245852-37285253	39402	8	PRRG1	cover
Curcular560	chr2:200233328-200246543	13216	8	SATB2,SATB2	cover
Curcular625	chr17:44159807-44172067	12261	7	KANSL1	cover
Curcular697	chr4:3317797-3344780	26984	7	RGS12	cover
Curcular730	chr4:170501993-170511960	9968	7	NEK1	cover
Curcular718	chr12:26731646-26755639	23994	7	ITPR2	cover
Curcular736	chr8:109462052-109468159	6108	7	EMC2	cover
Curcular614	chrX:16836697-16838378	1682	7	TXLNG	cover
Curcular624	chrX:133607389-133627620	20232	7	HPRT1	cover
Curcular620	chr1:167734820-167745403	10584	7	MPZL1	cover
Curcular655	chr2:45773871-45789895	16025	7	SRBD1	cover
Curcular760	chr17:80521230-80529746	8517	7	FOXK2	cover
Curcular636	chr11:77336008-77336863	856	7	CLNS1A	cover
Curcular641	chr20:17928130-17932239	4110	7	SNX5	cover
Curcular741	chr1:58971732-59004982	33251	7	OMA1	cover
Curcular653	chr7:16720926-16736686	15761	7	BZW2	cover
Curcular733	chr14:23395342-23396023	682	7	PRMT5	cover
Curcular678	chr8:120800578-120810086	9509	7	TAF2	cover
Curcular710	chr11:82872369-82895950	23582	7	PCF11	cover
Curcular673	chr11:94178976-94180604	1629	7	MRE11A	cover
Curcular660	chr14:53558503-53570574	12072	7	DDHD1	cover
Curcular669	chr16:74694830-74695349	520	7	RFWD3	cover
Curcular740	chr2:29006773-29011675	4903	7	PPP1CB	cover
Curcular725	chr4:15626875-15646331	19457	7	FBXL5	cover
Curcular649	chr18:12814202-12836890	22689	7	PTPN2,PTPN2	cover
Curcular720	chr12:19615444-19626289	10846	7	AEBP2,AEBP2	cover
Curcular687	chr16:85667520-85667738	219	7	GSE1,MIR7851	cover
Curcular674	chr4:110384057-110384800	744	7	SEC24B	cover
Curcular738	chrX:44383248-44386611	3364	7	FUNDC1	cover
Curcular604	chr2:215632206-215661841	29636	7	BARD1	cover
Curcular728	chr15:59323003-59323901	899	7	RNF111,RNF111	cover
Curcular631	chr14:55448258-55467710	19453	7	WDHD1	cover
Curcular704	chr1:27267948-27268309	362	7	NUDC	cover
Curcular627	chr2:44139571-44153100	13530	7	LRPPRC	cover
Curcular630	chr6:10703638-10705077	1440	7	PAK1IP1	cover
Curcular618	chr12:69983265-69985939	2675	7	CCT2	cover
Curcular666	chr15:65266940-65275931	8992	7	SPG21,SPG21	cover
Curcular701	chr13:41892942-41910892	17951	7	NAA16,NAA16	cover
Curcular605	chr10:21246660-21250708	4049	7	NEBL	cover
Curcular606	chr15:63821213-63855207	33995	7	USP3	cover
Curcular617	chr11:34093273-34098189	4917	7	CAPRIN1,CAPRIN1	cover
Curcular743	chr5:93978978-93990457	11480	7	ANKRD32	cover
Curcular727	chr14:50136242-50141145	4904	7	POLE2,POLE2	cover
Curcular611	chr2:239090706-239093928	3223	7	ILKAP	cover
Curcular756	chr1:236969444-236979843	10400	7	MTR	cover
Curcular615	chr7:72891198-72892899	1702	7	BAZ1B	cover
Curcular683	chr17:59853762-59886118	32357	7	BRIP1	cover
Curcular721	chr9:95030456-95032265	1810	7	IARS	cover
Curcular754	chr2:20507739-20527139	19401	7	PUM2	cover
Curcular602	chr18:13681604-13682104	501	7	FAM210A	cover
Curcular622	chr17:44143903-44172067	28165	7	KANSL1	cover
Curcular623	chr12:50821545-50824353	2809	7	LARP4,LARP4	cover
Curcular654	chr20:36668837-36694658	25822	7	RPRD1B	cover
Curcular709	chr1:9991949-9994918	2970	7	LZIC	cover
Curcular753	chr5:76342172-76344097	1926	7	AGGF1	cover
Curcular739	chr1:33290914-33295668	4755	7	S100PBP	cover
Curcular735	chr16:19717321-19722762	5442	7	KNOP1	join
Curcular637	chr15:69009903-69075384	65482	7	CORO2B,CORO2B,ANP32A	join
Curcular634	chr1:173961893-173962273	381	7	RC3H1	join
Curcular646	chr3:47719688-47727660	7973	7	SMARCC1	cover
Curcular676	chr5:80071513-80109560	38048	7	MSH3	cover
Curcular749	chr2:62449347-62452549	3203	7	B3GNT2	join
Curcular685	chr10:126799559-126811437	11879	7	CTBP2,CTBP2	cover
Curcular696	chr7:142459625-142480068	20444	7	PRSS3P2,PRSS1,PRSS2	join
Curcular757	chr3:16327849-16345099	17251	7	OXNAD1	cover
Curcular657	chr10:70196768-70229920	33153	7	DNA2,DNA2	cover
Curcular711	chr5:127466759-127471500	4742	7	SLC12A2	cover
Curcular671	chr18:76856476-76936907	80432	7	ATP9B	cover
Curcular688	chr9:103082547-103111654	29108	7	TEX10	cover
Curcular662	chr19:11526613-11527733	1121	7	RGL3	cover
Curcular626	chr16:57197913-57207781	9869	7	FAM192A	cover
Curcular755	chr13:95768176-95840796	72621	7	ABCC4	cover
Curcular677	chr11:77090286-77091039	754	7	PAK1	cover
Curcular667	chr7:17908030-17937069	29040	7	SNX13	cover
Curcular682	chr11:77336008-77340944	4937	7	CLNS1A	cover
Curcular745	chr12:49491349-49491888	540	7	LMBR1L	cover
Curcular647	chr5:139819704-139828890	9187	7	ANKHD1-EIF4EBP3,ANKHD1,ANKHD1	cover
Curcular628	chr2:227729320-227779067	49748	7	RHBDD1	cover
Curcular686	chr20:60714131-60716000	1870	7	PSMA7	cover
Curcular723	chr1:165859441-165860559	1119	7	UCK2	cover
Curcular691	chr1:21083659-21100103	16445	7	HP1BP3	cover
Curcular703	chr1:150202906-150204264	1359	7	ANP32E	cover
Curcular658	chr10:76598441-76603236	4796	7	KAT6B	cover
Curcular729	chr10:128768966-128926028	157063	7	DOCK1	cover
Curcular668	chr19:34922766-34957919	35154	7	UBA2	cover
Curcular747	chr2:242343243-242357524	14282	7	FARP2	cover
Curcular752	chrX:53430498-53430825	328	7	SMC1A	cover
Curcular648	chr7:17349560-17375410	25851	7	AHR	cover
Curcular600	chrX:47705504-47755339	49836	7	ZNF81	cover
Curcular608	chr6:90571845-90581107	9263	7	CASP8AP2	cover
Curcular607	chr14:23395342-23396869	1528	7	PRMT5	cover
Curcular690	chr9:33971649-33973235	1587	7	UBAP2	cover
Curcular659	chr19:2213538-2214595	1058	7	DOT1L	cover
Curcular663	chr12:26703180-26808785	105606	7	ITPR2	cover
Curcular722	chr7:2269619-2270362	744	7	MAD1L1	cover
Curcular715	chr9:77631184-77632364	1181	7	C9orf41	cover
Curcular672	chr2:215617171-215661841	44671	7	BARD1	cover
Curcular700	chr16:16180681-16196574	15894	7	ABCC1	cover
Curcular619	chr1:92798948-92846430	47483	7	RPAP2	cover
Curcular650	chr3:133907681-133914026	6346	7	RYK	cover
Curcular717	chr2:178096617-178098999	2383	7	NFE2L2	cover
Curcular629	chr22:50810449-50832564	22116	7	PPP6R2	cover
Curcular712	chr19:1032391-1032695	305	7	CNN2	cover
Curcular748	chr15:41648237-41668026	19790	7	NUSAP1	cover
Curcular638	chr8:28570974-28575724	4751	7	EXTL3	cover
Curcular698	chr17:29170931-29171934	1004	7	ATAD5	cover
Curcular675	chr4:75040223-75067087	26865	7	MTHFD2L	cover
Curcular640	chr2:48701822-48718309	16488	7	PPP1R21	cover
Curcular670	chr1:47725961-47737913	11953	7	STIL	cover
Curcular708	chr16:72984368-72994093	9726	7	ZFHX3	cover
Curcular644	chr4:140058784-140060651	1868	7	ELF2	join
Curcular613	chr2:148653870-148657136	3267	7	ACVR2A,ACVR2A	cover
Curcular751	chr7:24663282-24690331	27050	7	MPP6	cover
Curcular679	chr16:53175091-53191453	16363	7	CHD9	cover
Curcular724	chr2:36623757-36706837	83081	7	CRIM1	cover
Curcular737	chr16:71692136-71713438	21303	7	PHLPP2,PHLPP2	cover
Curcular639	chr14:102457864-102466736	8873	7	DYNC1H1	cover
Curcular716	chr10:86198268-86237420	39153	7	CCSER2	cover
Curcular694	chr2:43805652-43818093	12442	7	THADA,THADA,THADA	cover
Curcular759	chr15:63824846-63855207	30362	7	USP3	cover
Curcular732	chr8:68030483-68049838	19356	7	CSPP1,CSPP1	cover
Curcular731	chr6:42559889-42562042	2154	7	UBR2,UBR2	cover
Curcular758	chr3:172479400-172501699	22300	7	ECT2	cover
Curcular664	chr14:50053438-50320588	267151	7	MGAT2,DNAAF2,POLE2,KLHDC2,LRR1,RPL36AL,POLE2,KLHDC1,NEMF	cover
Curcular695	chr4:2951661-2952972	1312	7	NOP14	cover
Curcular706	chr8:141856359-141900868	44510	7	PTK2	cover
Curcular680	chr16:47531310-47630442	99133	7	PHKB	cover
Curcular603	chr15:76576098-76585041	8944	7	ETFA	cover
Curcular656	chr10:128768966-128798571	29606	7	DOCK1	cover
Curcular689	chr13:21305980-21306260	281	7	N6AMT2	cover
Curcular665	chr5:109049221-109065214	15994	7	MAN2A1	cover
Curcular726	chr1:225140372-225161855	21484	7	DNAH14,DNAH14	cover
Curcular713	chr13:52971367-52972329	963	7	THSD1	cover
Curcular702	chr7:5023302-5028808	5507	7	RNF216P1	cover
Curcular699	chr5:93964516-93966448	1933	7	ANKRD32	cover
Curcular610	chr9:88920107-88924932	4826	7	ZCCHC6	cover
Curcular633	chr14:51710574-51713938	3365	7	TMX1	cover
Curcular684	chr2:36615115-36669878	54764	7	CRIM1	cover
Curcular734	chr3:33633887-33686395	52509	7	CLASP2,CLASP2	cover
Curcular661	chr2:24181171-24207701	26531	7	UBXN2A	cover
Curcular719	chr8:124349865-124351686	1822	7	ATAD2	cover
Curcular714	chr16:21973781-21987564	13784	7	UQCRC2	cover
Curcular651	chr7:17929986-17937069	7084	7	SNX13	cover
Curcular642	chr17:15449099-15458678	9580	7	TVP23C-CDRT4,TVP23C	cover
Curcular635	chr3:33661095-33686395	25301	7	CLASP2,CLASP2	cover
Curcular693	chr5:109049221-109051965	2745	7	MAN2A1	cover
Curcular609	chr3:143704385-143708679	4295	7	C3orf58	cover
Curcular616	chr17:74015169-74015608	440	7	EVPL	cover
Curcular705	chr7:30590252-30601744	11493	7	LOC401320	cover
Curcular744	chr4:128995615-129003460	7846	7	LARP1B,LARP1B	cover
Curcular601	chr12:46633462-46648719	15258	7	SLC38A1,SLC38A1,SLC38A1,SLC38A1	cover
Curcular632	chr5:179665332-179668155	2824	7	MAPK9	cover
Curcular692	chr3:119624602-119812440	187839	7	GSK3B	cover
Curcular643	chr1:146724278-146731572	7295	7	NBPF8,CHD1L	cover
Curcular621	chr2:109067484-109068922	1439	7	GCC2	cover
Curcular746	chr5:138699448-138700432	985	7	PAIP2	cover
Curcular612	chr18:12999420-13073184	73765	7	CEP192	cover
Curcular652	chr16:68308594-68309152	559	7	SLC7A6	cover
Curcular750	chr1:172520652-172560211	39560	7	SUCO	cover
Curcular742	chr3:93714718-93722752	8035	7	ARL13B	cover
Curcular707	chr12:111990084-111993723	3640	7	ATXN2	cover
Curcular645	chr4:174169131-174169591	461	7	GALNT7	cover
Curcular773	chr9:140705913-140712590	6678	6	EHMT1	cover
Curcular847	chr11:44129233-44151688	22456	6	EXT2,EXT2	cover
Curcular793	chr8:107691438-107696587	5150	6	OXR1	cover
Curcular886	chr12:32480395-32481489	1095	6	BICD1	cover
Curcular908	chr10:105199503-105200607	1105	6	PDCD11	cover
Curcular879	chr15:102239534-102255166	15633	6	TARSL2	cover
Curcular764	chr9:86297866-86301070	3205	6	UBQLN1	cover
Curcular901	chr16:48580058-48596355	16298	6	N4BP1	cover
Curcular928	chr5:133534777-133541822	7046	6	PPP2CA	cover
Curcular925	chr4:77976303-77987558	11256	6	CCNI	cover
Curcular941	chr2:86386659-86389202	2544	6	IMMT	cover
Curcular948	chr11:9441958-9452550	10593	6	IPO7,SNORA23	cover
Curcular920	chr4:48371866-48385801	13936	6	SLAIN2	cover
Curcular824	chr2:65473658-65492309	18652	6	ACTR2	cover
Curcular933	chr19:50902108-50902741	634	6	POLD1	cover
Curcular866	chr13:41517088-41518061	974	6	ELF1,ELF1	cover
Curcular777	chr5:135489281-135489852	572	6	SMAD5	cover
Curcular818	chr14:60582437-60592541	10105	6	PCNXL4	cover
Curcular854	chr13:48651289-48664554	13266	6	MED4	cover
Curcular833	chr17:35310186-35311207	1022	6	AATF	cover
Curcular1939	chr10:13214376-13214765	390	6	MCM10	cover
Curcular802	chr3:128514203-128526514	12312	6	RAB7A	cover
Curcular919	chr5:80021272-80040434	19163	6	MSH3	cover
Curcular816	chr2:36623757-36691798	68042	6	CRIM1	cover
Curcular806	chr2:43655239-43657441	2203	6	THADA	cover
Curcular795	chr17:11984673-11999011	14339	6	MAP2K4,MIR744	cover
Curcular770	chr13:114164553-114175048	10496	6	TMCO3	cover
Curcular830	chr5:167986037-167996003	9967	6	MIR103B1,PANK3,MIR103A1	cover
Curcular807	chr11:120343759-120348235	4477	6	ARHGEF12	cover
Curcular885	chr1:1496712-1500296	3585	6	SSU72	cover
Curcular784	chr1:76205665-76216231	10567	6	ACADM	cover
Curcular804	chr5:150838349-150859050	20702	6	SLC36A1	cover
Curcular906	chr7:105121499-105148991	27493	6	PUS7	cover
Curcular875	chr8:124089351-124117704	28354	6	TBC1D31	cover
Curcular917	chr6:146125508-146127557	2050	6	FBXO30,LOC100507557	cover
Curcular857	chr3:149563798-149589941	26144	6	RNF13	cover
Curcular952	chr5:6604251-6605521	1271	6	NSUN2	cover
Curcular943	chr10:120832402-120833449	1048	6	EIF3A	cover
Curcular914	chr2:10559860-10560261	402	6	HPCAL1,HPCAL1,HPCAL1	cover
Curcular860	chr1:225140372-225195246	54875	6	DNAH14,DNAH14	cover
Curcular822	chr1:39816457-39824936	8480	6	MACF1	cover
Curcular940	chr7:139083345-139094400	11056	6	C7orf55-LUC7L2,LUC7L2	cover
Curcular841	chr4:83799883-83803093	3211	6	SEC31A,SEC31A,SEC31A	cover
Curcular808	chr14:31626046-31641328	15283	6	HECTD1	cover
Curcular835	chr6:160467530-160469575	2046	6	IGF2R	cover
Curcular884	chr2:30748453-30756180	7728	6	LCLAT1,LCLAT1	cover
Curcular800	chr5:151169884-151170623	740	6	G3BP1	cover
Curcular819	chr16:2303305-2304064	760	6	RNPS1,RNPS1	cover
Curcular935	chr6:146209156-146216113	6958	6	SHPRH	cover
Curcular898	chr16:28177829-28181230	3402	6	XPO6	cover
Curcular876	chr2:32602656-32620661	18006	6	BIRC6	cover
Curcular820	chr3:27420740-27465643	44904	6	SLC4A7,SLC4A7	cover
Curcular789	chr8:103850972-103855975	5004	6	AZIN1	cover
Curcular831	chr6:149699154-149700654	1501	6	TAB2	cover
Curcular874	chr1:60366637-60381772	15136	6	CYP2J2	cover
Curcular887	chr22:45574119-45574781	663	6	NUP50	cover
Curcular763	chr16:56419831-56448256	28426	6	AMFR	cover
Curcular944	chr15:30053342-30092905	39564	6	TJP1	cover
Curcular870	chr5:43161351-43162033	683	6	ZNF131	cover
Curcular932	chr7:157015948-157018233	2286	6	UBE3C	cover
Curcular848	chr8:48866180-48869991	3812	6	PRKDC	cover
Curcular921	chr12:105255069-105322472	67404	6	SLC41A2	cover
Curcular803	chr4:103225474-103236987	11514	6	SLC39A8	cover
Curcular855	chr10:91474716-91484919	10204	6	KIF20B	cover
Curcular896	chr6:76331248-76344527	13280	6	SENP6	cover
Curcular812	chr21:38792601-38794168	1568	6	DYRK1A,DYRK1A	cover
Curcular814	chr8:141710990-141716304	5315	6	PTK2	cover
Curcular881	chr16:14687158-14698083	10926	6	PARN	cover
Curcular882	chr20:42331130-42331543	414	6	MYBL2	cover
Curcular839	chr17:30772779-30807649	34871	6	PSMD11	cover
Curcular931	chr10:99967858-99969656	1799	6	R3HCC1L	cover
Curcular794	chr12:79986391-80014987	28597	6	PAWR	cover
Curcular778	chr3:33725851-33738425	12575	6	CLASP2	cover
Curcular899	chr16:48587450-48596355	8906	6	N4BP1	cover
Curcular826	chr15:101775287-101775782	496	6	CHSY1	cover
Curcular766	chr7:148529726-148544397	14672	6	EZH2	cover
Curcular862	chr19:19750894-19751380	487	6	GMIP	cover
Curcular872	chr5:16779654-16783578	3925	6	MYO10	cover
Curcular910	chr2:32703703-32718734	15032	6	BIRC6	cover
Curcular837	chr3:11399892-11421526	21635	6	ATG7	cover
Curcular850	chr3:157839892-157921034	81143	6	RSRC1	cover
Curcular856	chr9:102677460-102738001	60542	6	STX17	join
Curcular903	chr9:123199573-123210404	10832	6	CDK5RAP2	cover
Curcular950	chr2:17846770-17927218	80449	6	SMC6	cover
Curcular909	chr2:47604153-47607108	2956	6	MIR559,EPCAM	cover
Curcular902	chr7:50737419-50823753	86335	6	GRB10	cover
Curcular798	chr12:69644913-69656346	11434	6	CPSF6	cover
Curcular924	chr4:2951661-2955372	3712	6	NOP14	cover
Curcular796	chr8:28013459-28019595	6137	6	ELP3	cover
Curcular936	chr12:90049456-90049884	429	6	ATP2B1	join
Curcular774	chr11:85685751-85742653	56903	6	PICALM,PICALM	cover
Curcular915	chr4:183795723-183836728	41006	6	DCTD	join
Curcular904	chr19:8533658-8539128	5471	6	HNRNPM,HNRNPM	cover
Curcular772	chr3:119582266-119812440	230175	6	GSK3B	cover
Curcular853	chr11:129979324-129980556	1233	6	APLP2	cover
Curcular849	chrX:41485857-41530783	44927	6	CASK	cover
Curcular938	chr4:91229395-91234198	4804	6	CCSER1,CCSER1	cover
Curcular930	chr10:15858834-15889942	31109	6	FAM188A	cover
Curcular873	chr12:105321751-105322472	722	6	SLC41A2	cover
Curcular927	chr16:68155890-68160513	4624	6	NFATC3	cover
Curcular880	chr14:71492834-71502874	10041	6	PCNX	cover
Curcular951	chr1:212193464-212194554	1091	6	INTS7	cover
Curcular823	chr18:12698978-12701112	2135	6	CEP76,PSMG2	cover
Curcular801	chr12:49053688-49054402	715	6	KANSL2	cover
Curcular791	chr8:103372299-103373854	1556	6	UBR5	cover
Curcular799	chrX:153996577-153997585	1009	6	SNORA36A,DKC1,MIR664B	cover
Curcular894	chr1:78267016-78280916	13901	6	FAM73A	cover
Curcular797	chr3:37089010-37093201	4192	6	MLH1	join
Curcular767	chr18:60497268-60497464	197	6	PHLPP1	cover
Curcular865	chr9:36246028-36249394	3367	6	GNE,GNE	cover
Curcular792	chr4:87967318-87968746	1429	6	AFF1,AFF1	cover
Curcular768	chr4:128842679-128861152	18474	6	MFSD8	cover
Curcular878	chr2:72945232-72960247	15016	6	EXOC6B	cover
Curcular838	chr12:26540367-26808785	268419	6	ITPR2	cover
Curcular825	chr2:72692289-72707879	15591	6	EXOC6B	cover
Curcular858	chr10:75331179-75336119	4941	6	USP54	join
Curcular934	chr6:13579683-13584457	4775	6	SIRT5	cover
Curcular805	chr17:7849046-7849304	259	6	CNTROB	cover
Curcular867	chr20:37612342-37623523	11182	6	DHX35	cover
Curcular863	chr20:34317234-34320057	2824	6	RBM39	cover
Curcular953	chr1:180366651-180382606	15956	6	ACBD6	cover
Curcular828	chr1:101372408-101387397	14990	6	SLC30A7,SLC30A7	cover
Curcular949	chr1:12061458-12062160	703	6	MFN2	cover
Curcular842	chr20:35236118-35238133	2016	6	C20orf24,TGIF2-C20orf24	cover
Curcular946	chr12:22796697-22826594	29898	6	ETNK1	cover
Curcular893	chr10:111883775-111890244	6470	6	ADD3,ADD3	cover
Curcular787	chr7:129679304-129688984	9681	6	ZC3HC1	cover
Curcular845	chr6:155095123-155154543	59421	6	SCAF8	cover
Curcular923	chr19:19603115-19603521	407	6	GATAD2A,GATAD2A	cover
Curcular912	chr11:118453894-118455359	1466	6	ARCN1	cover
Curcular817	chrX:69561649-69607147	45499	6	KIF4A	cover
Curcular783	chr10:95140976-95148911	7936	6	MYOF	cover
Curcular947	chr19:30476134-30477328	1195	6	URI1	cover
Curcular877	chr4:38091553-38104778	13226	6	TBC1D1	cover
Curcular786	chr9:20448121-20456784	8664	6	MLLT3	cover
Curcular892	chr18:9583115-9595151	12037	6	PPP4R1	cover
Curcular788	chr3:122990369-122991410	1042	6	SEC22A	cover
Curcular937	chr5:74041503-74046492	4990	6	GFM2	cover
Curcular891	chr15:76580187-76585041	4855	6	ETFA	cover
Curcular821	chr7:65705312-65751696	46385	6	TPST1	cover
Curcular780	chr1:41536267-41541123	4857	6	SCMH1,SCMH1	cover
Curcular907	chr17:52990027-53016381	26355	6	TOM1L1	cover
Curcular861	chr5:170305101-170351554	46454	6	RANBP17	cover
Curcular890	chr2:122514816-122520660	5845	6	TSN	cover
Curcular895	chr3:172477951-172501699	23749	6	ECT2	cover
Curcular843	chr7:105112579-105146720	34142	6	PUS7	cover
Curcular888	chr14:73614503-73614814	312	6	PSEN1	cover
Curcular775	chr14:103865288-103871604	6317	6	MARK3	cover
Curcular844	chr6:90461150-90463341	2192	6	MDN1	cover
Curcular782	chr3:113207792-113218429	10638	6	SPICE1	cover
Curcular900	chr6:7602856-7606428	3573	6	SNRNP48	cover
Curcular851	chr10:116590611-116608496	17886	6	FAM160B1,FAM160B1	cover
Curcular811	chr10:111667449-111674857	7409	6	XPNPEP1	cover
Curcular897	chr6:131466425-131490413	23989	6	AKAP7	cover
Curcular859	chr9:74477467-74489999	12533	6	ABHD17B	cover
Curcular785	chr6:82920531-82922510	1980	6	IBTK	cover
Curcular869	chr17:45741525-45745776	4252	6	KPNB1,KPNB1	cover
Curcular827	chr11:78270585-78282489	11905	6	NARS2	cover
Curcular916	chr21:37619815-37620866	1052	6	DOPEY2	cover
Curcular911	chr21:40619627-40630598	10972	6	BRWD1	cover
Curcular781	chr21:38480692-38519903	39212	6	TTC3,TTC3	cover
Curcular918	chr2:203329532-203332412	2881	6	BMPR2	cover
Curcular815	chr2:227729320-227732034	2715	6	RHBDD1	cover
Curcular922	chr11:63960550-63965446	4897	6	STIP1	cover
Curcular852	chr2:135010666-135012215	1550	6	MGAT5	join
Curcular832	chr9:19286767-19305525	18759	6	DENND4C	cover
Curcular871	chr14:51710574-51716483	5910	6	TMX1	cover
Curcular813	chr5:56542127-56545403	3277	6	GPBP1,GPBP1	cover
Curcular905	chr11:110007388-110008139	752	6	ZC3H12C	cover
Curcular779	chr9:86293356-86297981	4626	6	UBQLN1	cover
Curcular864	chr7:95906508-95939003	32496	6	SLC25A13	cover
Curcular765	chr20:61833639-61835159	1521	6	YTHDF1	cover
Curcular889	chr16:583946-586142	2197	6	CAPN15,MIR5587	cover
Curcular762	chr1:7837220-7838229	1010	6	VAMP3	cover
Curcular771	chr11:128993341-128994789	1449	6	ARHGAP32	cover
Curcular829	chr5:79745410-79770649	25240	6	ZFYVE16	cover
Curcular836	chr12:46319925-46322642	2718	6	SCAF11	cover
Curcular840	chr19:11230768-11231198	431	6	LDLR	cover
Curcular809	chr2:152646266-152648422	2157	6	ARL5A	near(distance:-9058)
Curcular939	chr11:85707869-85742653	34785	6	PICALM,PICALM	cover
Curcular810	chr7:73654268-73666828	12561	6	RFC2	cover
Curcular790	chr16:53907698-53922863	15166	6	FTO	cover
Curcular761	chr17:73808193-73809959	1767	6	UNK	cover
Curcular846	chr1:24077335-24079008	1674	6	TCEB3	cover
Curcular913	chr3:133894453-133914026	19574	6	RYK	cover
Curcular929	chr1:35846860-35854683	7824	6	ZMYM4	cover
Curcular942	chr2:69590677-69601245	10569	6	GFPT1	cover
Curcular926	chr14:21825356-21829372	4017	6	SUPT16H	cover
Curcular776	chr3:33453073-33467233	14161	6	UBP1	cover
Curcular834	chr5:80071513-80088663	17151	6	MSH3	cover
Curcular769	chr1:219366424-219385094	18671	6	LYPLAL1	cover
Curcular868	chr2:24357989-24369956	11968	6	FAM228B,FAM228B	cover
Curcular945	chr10:5810176-5842668	32493	6	GDI2	cover
Curcular883	chr1:12335882-12338095	2214	6	VPS13D	cover
Curcular1194	chr12:57440336-57442127	1792	5	MYO1A,MYO1A	cover
Curcular1114	chr11:77043775-77054976	11202	5	PAK1	cover
Curcular1039	chr14:102506577-102509089	2513	5	DYNC1H1	cover
Curcular1124	chr5:145197457-145205763	8307	5	PRELID2	cover
Curcular1058	chr20:18278629-18287037	8409	5	ZNF133	cover
Curcular1171	chr10:5772450-5773166	717	5	FAM208B	cover
Curcular1174	chr10:225934-267296	41363	5	ZMYND11,ZMYND11	cover
Curcular1295	chr4:77976299-77987554	11256	5	CCNI	cover
Curcular1271	chr8:30643727-30657271	13545	5	PPP2CB	cover
Curcular1188	chr10:89638683-89693008	54326	5	PTEN	cover
Curcular1215	chr16:18826497-18830976	4480	5	SMG1	cover
Curcular1240	chr5:64863340-64868113	4774	5	PPWD1,PPWD1	cover
Curcular1083	chr5:174919098-174939199	20102	5	SFXN1	cover
Curcular1178	chr4:1905943-1920350	14408	5	WHSC1,WHSC1,WHSC1	cover
Curcular1096	chr2:99802640-99812219	9580	5	MRPL30	cover
Curcular1131	chr12:50824278-50848200	23923	5	LARP4,LARP4	cover
Curcular1203	chr20:34304662-34313077	8416	5	RBM39	cover
Curcular1270	chr4:1919868-1920350	483	5	WHSC1,WHSC1,WHSC1	cover
Curcular989	chr9:103204188-103204638	451	5	MSANTD3-TMEFF1,MSANTD3	cover
Curcular1097	chr22:39810885-39824188	13304	5	TAB1	cover
Curcular1180	chr3:155611307-155615830	4524	5	GMPS	cover
Curcular1222	chr1:213037067-213058738	21672	5	FLVCR1	cover
Curcular1041	chr10:69714352-69773943	59592	5	HERC4	cover
Curcular1204	chr14:35044962-35078948	33987	5	SNX6	cover
Curcular1098	chr11:77409532-77413540	4009	5	RSF1	cover
Curcular982	chr18:12999420-13042349	42930	5	CEP192	cover
Curcular1231	chr2:136505837-136530117	24281	5	UBXN4	cover
Curcular1016	chr8:131164982-131193126	28145	5	ASAP1	cover
Curcular1088	chr3:14485132-14489324	4193	5	SLC6A6	cover
Curcular1186	chr19:13039156-13039661	506	5	FARSA	cover
Curcular1140	chr15:75215989-75219228	3240	5	COX5A	cover
Curcular1251	chr22:32121524-32134897	13374	5	PRR14L	cover
Curcular1023	chr1:213251038-213290752	39715	5	RPS6KC1	cover
Curcular1019	chr10:126727566-126763412	35847	5	CTBP2,CTBP2	cover
Curcular1302	chr13:42335264-42407667	72404	5	VWA8,VWA8	cover
Curcular1087	chr16:28112779-28113266	488	5	XPO6	cover
Curcular1043	chr8:100587886-100597745	9860	5	VPS13B	cover
Curcular1190	chr9:20819795-20874806	55012	5	FOCAD	cover
Curcular1299	chr1:233334685-233388534	53850	5	PCNXL2	cover
Curcular1014	chr2:61719170-61721226	2057	5	XPO1	cover
Curcular965	chr20:33077071-33080402	3332	5	ITCH	cover
Curcular1065	chr5:170336665-170351554	14890	5	RANBP17	cover
Curcular1069	chr1:1192372-1192690	319	5	UBE2J2	cover
Curcular1234	chr9:35236466-35243361	6896	5	UNC13B	cover
Curcular1275	chr5:95084037-95099324	15288	5	RHOBTB3	cover
Curcular1280	chr22:36737415-36745300	7886	5	MYH9	cover
Curcular1244	chr7:716866-751164	34299	5	PRKAR1B,PRKAR1B	cover
Curcular1052	chr15:63821213-63866602	45390	5	USP3	cover
Curcular1048	chrX:53672263-53681075	8813	5	HUWE1	cover
Curcular1177	chr13:95686859-95696692	9834	5	ABCC4	cover
Curcular1113	chr15:81199004-81201647	2644	5	CEMIP	cover
Curcular1182	chr15:99250791-99251336	546	5	IGF1R	cover
Curcular1209	chr1:16199311-16203173	3863	5	SPEN	cover
Curcular1005	chr12:6764804-6765964	1161	5	ING4	cover
Curcular1287	chr1:33276192-33276658	467	5	YARS	cover
Curcular966	chr16:28898510-28899043	534	5	ATP2A1,ATP2A1	cover
Curcular1269	chr3:132431970-132435753	3784	5	NPHP3,NPHP3-ACAD11	cover
Curcular1101	chr15:49528048-49584734	56687	5	GALK2,GALK2	cover
Curcular1191	chr9:125895124-125946577	51454	5	STRBP,STRBP	cover
Curcular1092	chr4:41102656-41145159	42504	5	APBB2	cover
Curcular1239	chr3:155611307-155629068	17762	5	GMPS	cover
Curcular1036	chr17:25630393-25636298	5906	5	WSB1	cover
Curcular955	chr1:52981563-52992045	10483	5	ZCCHC11	cover
Curcular1199	chr15:93543742-93558139	14398	5	CHD2	cover
Curcular977	chr17:33921027-33935406	14380	5	AP2B1	cover
Curcular1084	chr13:114265311-114277601	12291	5	TFDP1,TFDP1	cover
Curcular1296	chr6:135360711-135363264	2554	5	HBS1L	cover
Curcular1165	chr1:21076216-21100103	23888	5	HP1BP3	cover
Curcular1060	chr2:47635540-47672796	37257	5	MSH2	cover
Curcular1007	chr10:3160974-3162236	1263	5	PFKP	cover
Curcular1243	chr4:106345353-106377902	32550	5	PPA2	cover
Curcular1168	chr7:94539210-94540820	1611	5	PPP1R9A	cover
Curcular1116	chr8:71071740-71075089	3350	5	NCOA2	cover
Curcular984	chr5:137342679-137354835	12157	5	FAM13B	cover
Curcular1137	chr14:71059597-71064494	4898	5	MED6	cover
Curcular1279	chr19:10694282-10694746	465	5	AP1M2	cover
Curcular1011	chr3:49372453-49373029	577	5	USP4	cover
Curcular1128	chr1:198201683-198266370	64688	5	NEK7	cover
Curcular1221	chr11:46829581-46842819	13239	5	CKAP5	cover
Curcular1193	chr9:125047448-125048445	998	5	MRRF	cover
Curcular1117	chr5:72157635-72161556	3922	5	TNPO1	cover
Curcular1104	chr18:9931807-9950565	18759	5	VAPA	cover
Curcular1238	chr1:59787208-59812070	24863	5	FGGY,FGGY,FGGY	cover
Curcular1133	chr17:5364259-5365866	1608	5	DHX33	cover
Curcular1126	chr6:52935855-52941341	5487	5	FBXO9	cover
Curcular981	chr1:78097535-78107340	9806	5	ZZZ3	cover
Curcular1109	chr4:77051809-77057565	5757	5	NUP54	cover
Curcular1055	chr5:145176005-145205763	29759	5	PRELID2	cover
Curcular1089	chr2:242346952-242352836	5885	5	FARP2	cover
Curcular1099	chr2:128922304-128928858	6555	5	UGGT1	cover
Curcular1154	chr20:33302394-33303169	776	5	NCOA6	join
Curcular1294	chr11:73914773-73915490	718	5	PPME1	cover
Curcular1135	chr12:6690210-6690980	771	5	CHD4,CHD4,SCARNA11	cover
Curcular994	chr15:85607601-85610435	2835	5	PDE8A	cover
Curcular962	chr3:47770515-47814426	43912	5	SMARCC1	cover
Curcular1100	chr2:61715300-61717911	2612	5	XPO1	cover
Curcular1179	chr6:99912480-99958106	45627	5	USP45	cover
Curcular1009	chr14:31371742-31380368	8627	5	STRN3	cover
Curcular1134	chr15:41648237-41657787	9551	5	NUSAP1	cover
Curcular1227	chr14:97299804-97342457	42654	5	VRK1	cover
Curcular1305	chr7:135122906-135145736	22831	5	CNOT4,CNOT4	cover
Curcular1026	chr12:13061177-13062105	929	5	GPRC5A	cover
Curcular1151	chr9:115013209-115060196	46988	5	PTBP3,PTBP3,MIR3134	cover
Curcular1189	chr19:40743876-40746017	2142	5	AKT2	cover
Curcular1283	chr5:114875362-114878598	3237	5	FEM1C	cover
Curcular1291	chr1:10032076-10041228	9153	5	NMNAT1	cover
Curcular1256	chr18:19345733-19371518	25786	5	MIB1	cover
Curcular1286	chr8:54708207-54742093	33887	5	ATP6V1H,ATP6V1H	cover
Curcular1200	chr11:108098322-108106561	8240	5	ATM	cover
Curcular1000	chr7:102106264-102106717	454	5	LRWD1	cover
Curcular1261	chr2:136620177-136622733	2557	5	MCM6	cover
Curcular1066	chr8:11666303-11696082	29780	5	FDFT1,FDFT1,FDFT1,FDFT1	cover
Curcular1073	chr8:37971710-37976881	5172	5	ASH2L,ASH2L	cover
Curcular1288	chr17:26918716-26920084	1369	5	SPAG5	cover
Curcular1164	chr2:200213424-200298237	84814	5	SATB2,SATB2	cover
Curcular1293	chr9:126519982-126641300	121319	5	DENND1A	cover
Curcular983	chr14:23419523-23421892	2370	5	LOC101926933,HAUS4	cover
Curcular1145	chr4:56342130-56376232	34103	5	CLOCK,CLOCK	cover
Curcular1306	chr2:15601325-15618413	17089	5	NBAS	cover
Curcular1281	chr17:38652239-38652772	534	5	TNS4	cover
Curcular1254	chr7:27805453-27839709	34257	5	TAX1BP1	cover
Curcular1123	chr3:15836730-15855816	19087	5	ANKRD28	cover
Curcular1085	chr5:98215256-98217079	1824	5	CHD1	cover
Curcular1086	chr16:89484692-89497734	13043	5	ANKRD11	cover
Curcular1181	chr6:56564451-56600087	35637	5	DST,DST,RNU6-71P	cover
Curcular1042	chr7:127447538-127569382	121845	5	SND1	cover
Curcular1264	chr10:96201653-96234540	32888	5	TBC1D12	cover
Curcular1017	chr10:90661413-90682193	20781	5	STAMBPL1	cover
Curcular1236	chr7:80418622-80440017	21396	5	SEMA3C	cover
Curcular969	chr16:80718435-80719026	592	5	CDYL2	cover
Curcular1206	chr15:52161414-52194233	32820	5	TMOD3	cover
Curcular1157	chr14:92592466-92609638	17173	5	CPSF2	cover
Curcular959	chr3:41265512-41268843	3332	5	CTNNB1	cover
Curcular1002	chr16:31733947-31734674	728	5	ZNF720	cover
Curcular1162	chr1:40319642-40328607	8966	5	TRIT1	cover
Curcular1025	chr12:123054228-123061576	7349	5	KNTC1	cover
Curcular976	chr8:117668095-117671219	3125	5	EIF3H	cover
Curcular1278	chr7:158436981-158439255	2275	5	NCAPG2	cover
Curcular1301	chr19:18684103-18684558	456	5	UBA52	cover
Curcular987	chr16:11940358-11941663	1306	5	RSL1D1	cover
Curcular996	chr13:20304379-20356931	52553	5	PSPC1,PSPC1	cover
Curcular1057	chr15:72338065-72338975	911	5	MYO9A	cover
Curcular1076	chr1:52698843-52705267	6425	5	ZFYVE9	cover
Curcular1012	chr1:47761437-47767420	5984	5	STIL	cover
Curcular1144	chr9:138741983-138758382	16400	5	CAMSAP1	cover
Curcular1255	chr14:31424826-31425448	623	5	STRN3	cover
Curcular1262	chr17:41598737-41599594	858	5	DHX8	cover
Curcular1160	chr14:51107468-51111732	4265	5	SAV1	cover
Curcular1242	chr10:13169745-13178897	9153	5	OPTN	cover
Curcular1018	chr2:136505837-136537955	32119	5	UBXN4	cover
Curcular1030	chr9:115024715-115060196	35482	5	PTBP3,PTBP3,MIR3134	cover
Curcular1006	chr11:9225207-9229179	3973	5	DENND5A	cover
Curcular1095	chr20:39721112-39729993	8882	5	TOP1	cover
Curcular1170	chr2:62099217-62110683	11467	5	CCT4	cover
Curcular1077	chr7:91924203-91981956	57754	5	ANKIB1	cover
Curcular1228	chr4:1918598-1920350	1753	5	WHSC1,WHSC1,WHSC1	cover
Curcular974	chr14:32586346-32621734	35389	5	ARHGAP5	cover
Curcular1276	chr17:63545638-63554854	9217	5	AXIN2	cover
Curcular1216	chr14:102792322-102793224	903	5	ZNF839,ZNF839	cover
Curcular1257	chr5:43294158-43297268	3111	5	HMGCS1	cover
Curcular1046	chr13:96485181-96489456	4276	5	UGGT2	cover
Curcular1093	chr2:231222520-231226412	3893	5	SP140L	cover
Curcular1094	chr4:2492064-2498848	6785	5	RNF4	cover
Curcular1266	chrX:84322133-84329397	7265	5	APOOL	cover
Curcular1172	chr3:185638892-185641772	2881	5	TRA2B	cover
Curcular1212	chr1:44750507-44804994	54488	5	ERI3	cover
Curcular1033	chr1:153637696-153641033	3338	5	ILF2	cover
Curcular1159	chr20:61541051-61545758	4708	5	DIDO1,DIDO1,DIDO1	cover
Curcular967	chr13:100982815-100992513	9699	5	PCCA	cover
Curcular980	chr3:195415404-195416309	906	5	LINC00969	cover
Curcular1047	chr5:154244752-154252211	7460	5	CNOT8	cover
Curcular991	chr19:4405909-4409756	3848	5	CHAF1A	cover
Curcular954	chr7:66273873-66275834	1962	5	RABGEF1,RABGEF1	cover
Curcular1148	chr2:61118818-61128218	9401	5	REL	cover
Curcular1308	chr19:46357433-46357765	333	5	SYMPK	cover
Curcular1067	chr11:63960550-63962092	1543	5	STIP1	cover
Curcular971	chr14:53197177-53237901	40725	5	STYX	cover
Curcular1062	chr8:128951754-129001537	49784	5	PVT1,TMEM75,MIR1205	cover
Curcular1241	chr3:169863211-169867032	3822	5	PHC3	cover
Curcular1107	chr4:47857076-47913011	55936	5	NFXL1	cover
Curcular1248	chr15:44053622-44055404	1783	5	PDIA3	cover
Curcular1115	chr16:3690716-3693037	2322	5	DNASE1	near(distance:-9903)
Curcular1051	chr17:45741525-45748198	6674	5	KPNB1,KPNB1	cover
Curcular1169	chr1:59137542-59150923	13382	5	MYSM1	cover
Curcular1059	chr1:24973158-24975520	2363	5	SRRM1	cover
Curcular1020	chr22:32134373-32134897	525	5	PRR14L	cover
Curcular1149	chr7:44838347-44839473	1127	5	PPIA	cover
Curcular1027	chr8:41455811-41456823	1013	5	AGPAT6	cover
Curcular1118	chr5:76745585-76785397	39813	5	WDR41	cover
Curcular1211	chr6:82923944-82930430	6487	5	IBTK	cover
Curcular957	chr7:27788137-27809453	21317	5	TAX1BP1	cover
Curcular1075	chr11:85723324-85742653	19330	5	PICALM,PICALM	cover
Curcular1198	chr11:85961338-85967554	6217	5	EED	cover
Curcular1122	chr10:27821436-27822923	1488	5	RAB18	cover
Curcular1102	chr12:70149164-70150443	1280	5	RAB3IP	cover
Curcular1247	chr12:122218778-122219098	321	5	RHOF,TMEM120B	cover
Curcular1195	chr1:154207067-154207767	701	5	UBAP2L,UBAP2L,UBAP2L	cover
Curcular1022	chr12:112757029-112757546	518	5	HECTD4	cover
Curcular1090	chr2:69555403-69573131	17729	5	GFPT1	cover
Curcular1274	chrX:76907604-76912143	4540	5	ATRX	cover
Curcular1183	chr15:44620883-44673174	52292	5	CASC4	cover
Curcular1105	chr10:22171211-22209892	38682	5	DNAJC1	cover
Curcular1214	chr5:43122141-43162033	39893	5	ZNF131	cover
Curcular1091	chr3:129599152-129599402	251	5	TMCC1,TMCC1	cover
Curcular1304	chr3:155637022-155643155	6134	5	GMPS	cover
Curcular1132	chr12:94761570-94797038	35469	5	CEP83	cover
Curcular1146	chr1:29362338-29365938	3601	5	EPB41	cover
Curcular1024	chr16:48311249-48337216	25968	5	MIR548AE2,LONP2	cover
Curcular1028	chr8:98673300-98703416	30117	5	MTDH	cover
Curcular1232	chr7:65705312-65706257	946	5	TPST1	cover
Curcular1152	chr7:92146590-92148392	1803	5	PEX1	cover
Curcular1252	chr19:41774128-41787180	13053	5	HNRNPUL1	cover
Curcular995	chr15:41194814-41196029	1216	5	VPS18	cover
Curcular1013	chr1:67356837-67371058	14222	5	WDR78	cover
Curcular1029	chr2:122260743-122287901	27159	5	CLASP1	cover
Curcular1150	chr6:18236683-18237747	1065	5	DEK	cover
Curcular1079	chr18:13048858-13059311	10454	5	CEP192	cover
Curcular1153	chr6:86328536-86329135	600	5	SYNCRIP	cover
Curcular1119	chr12:88542065-88570096	28032	5	TMTC3	cover
Curcular1142	chr2:61505300-61508377	3078	5	USP34	cover
Curcular1158	chr11:68369331-68370960	1630	5	PPP6R3	cover
Curcular1292	chr4:77659914-77663079	3166	5	SHROOM3	cover
Curcular1272	chr6:43193385-43194133	749	5	DNPH1	cover
Curcular990	chr10:70218861-70229920	11060	5	DNA2,DNA2	cover
Curcular1120	chr12:69109407-69119576	10170	5	NUP107	cover
Curcular1056	chr11:120916383-120930794	14412	5	TBCEL	cover
Curcular1277	chr22:46085592-46125470	39879	5	ATXN10	cover
Curcular968	chr17:42231924-42232779	856	5	C17orf53	cover
Curcular1246	chr3:47777524-47814426	36903	5	SMARCC1	cover
Curcular1082	chr1:95609447-95639445	29999	5	TMEM56,TMEM56-RWDD3	cover
Curcular1176	chr17:13977640-13980373	2734	5	COX10	cover
Curcular1263	chr5:87516380-87541609	25230	5	TMEM161B,TMEM161B	cover
Curcular1259	chr12:120612965-120614020	1056	5	GCN1L1	cover
Curcular1307	chr1:115005726-115007010	1285	5	TRIM33	cover
Curcular1061	chr19:30476130-30477324	1195	5	URI1	cover
Curcular1049	chr3:119222379-119232566	10188	5	TIMMDC1	cover
Curcular961	chr12:51402259-51404549	2291	5	SLC11A2,SLC11A2,SLC11A2	cover
Curcular1080	chr6:31380102-31475077	94976	5	HCG26,HCP5	cover
Curcular1068	chr7:17908030-17915413	7384	5	SNX13	cover
Curcular1071	chr3:170906491-170912424	5934	5	TNIK	cover
Curcular1081	chr20:2944918-2945848	931	5	PTPRA,PTPRA	cover
Curcular972	chr11:9441958-9446809	4852	5	IPO7	cover
Curcular1298	chr1:179972309-179975702	3394	5	CEP350	cover
Curcular999	chr5:138117612-138163407	45796	5	CTNNA1	cover
Curcular1273	chr1:1747195-1756938	9744	5	GNB1	cover
Curcular1196	chr17:60061532-60062451	920	5	MED13	cover
Curcular1229	chr3:155628481-155652835	24355	5	GMPS	cover
Curcular1003	chr1:227327277-227335260	7984	5	CDC42BPA	cover
Curcular1210	chr2:71582849-71597135	14287	5	ZNF638	cover
Curcular1035	chr2:135010666-135028121	17456	5	MGAT5	join
Curcular1127	chr1:28907072-28907741	670	5	SNORA16A,SNHG12	cover
Curcular973	chr20:33057853-33080402	22550	5	ITCH	cover
Curcular1175	chr13:20625573-20641530	15958	5	ZMYM2,ZMYM2,ZMYM2	cover
Curcular1233	chr12:116534474-116675510	141037	5	MIR620,MED13L	cover
Curcular1063	chr4:103635595-103647840	12246	5	MANBA	cover
Curcular1155	chr14:55433193-55467710	34518	5	WDHD1	cover
Curcular1258	chr2:181915333-181927768	12436	5	UBE2E3	cover
Curcular1110	chr6:43023283-43024183	901	5	MRPL2	cover
Curcular1219	chr4:148575003-148575717	715	5	PRMT9	cover
Curcular1108	chr1:235643370-235658138	14769	5	B3GALNT2,B3GALNT2	cover
Curcular1125	chr3:9486732-9487424	693	5	SETD5	cover
Curcular1139	chr11:68272613-68287119	14507	5	PPP6R3	cover
Curcular1268	chr14:102661275-102676199	14925	5	WDR20,WDR20	cover
Curcular1224	chr17:79813018-79813462	445	5	P4HB	cover
Curcular1167	chr2:63170937-63176297	5361	5	EHBP1,EHBP1	cover
Curcular1106	chr1:94334646-94341339	6694	5	DNTTIP2	join
Curcular1111	chr9:99271955-99327765	55811	5	CDC14B,CDC14B	cover
Curcular1054	chr9:140611078-140646860	35783	5	EHMT1	cover
Curcular978	chr7:27668990-27672064	3075	5	HIBADH	cover
Curcular1289	chr1:230798889-230807386	8498	5	COG2	cover
Curcular1185	chr1:21071237-21107033	35797	5	HP1BP3	cover
Curcular979	chr15:94899366-94945248	45883	5	MCTP2,MCTP2	cover
Curcular1037	chr9:138758302-138774924	16623	5	CAMSAP1	cover
Curcular1050	chr4:129913322-129925031	11710	5	SCLT1	cover
Curcular1285	chr9:111843119-111870850	27732	5	TMEM245	cover
Curcular1147	chr14:58785260-58796887	11628	5	ARID4A	cover
Curcular1040	chr11:3752621-3774638	22018	5	NUP98,NUP98	cover
Curcular1072	chr3:121215655-121217517	1863	5	POLQ	cover
Curcular1163	chr22:46493806-46505788	11983	5	MIRLET7BHG	cover
Curcular1136	chr2:20507739-20532824	25086	5	PUM2	cover
Curcular1173	chr8:95676925-95677424	500	5	ESRP1	cover
Curcular1220	chr1:40422759-40424497	1739	5	MFSD2A	cover
Curcular1045	chr2:101898321-101911643	13323	5	RNF149	cover
Curcular1053	chr3:50004903-50012825	7923	5	RBM6	cover
Curcular1074	chr3:3197903-3215945	18043	5	CRBN	cover
Curcular1103	chrX:21869627-21871621	1995	5	MBTPS2	cover
Curcular1166	chr21:37711077-37717005	5929	5	MORC3	cover
Curcular988	chr5:60768508-60768864	357	5	ZSWIM6	cover
Curcular1161	chr5:135483521-135489852	6332	5	SMAD5	cover
Curcular985	chr15:89656956-89659752	2797	5	ABHD2	cover
Curcular1284	chr10:34648075-34673182	25108	5	PARD3,PARD3	cover
Curcular1031	chr5:80057365-80088663	31299	5	MSH3	cover
Curcular1192	chr8:101716525-101717901	1377	5	PABPC1	cover
Curcular1267	chr1:62321702-62350080	28379	5	INADL	cover
Curcular1290	chr10:43650345-43671480	21136	5	CSGALNACT2	cover
Curcular997	chr8:18622959-18662408	39450	5	PSD3	cover
Curcular1021	chr1:227257478-227504947	247470	5	CDC42BPA	cover
Curcular1008	chr8:107715134-107726213	11080	5	OXR1	cover
Curcular1218	chr11:18312989-18313566	578	5	HPS5	cover
Curcular1235	chr15:40488746-40494895	6150	5	BUB1B	cover
Curcular960	chr12:30881582-30904067	22486	5	CAPRIN2	cover
Curcular1265	chr1:26772807-26774151	1345	5	DHDDS	cover
Curcular1226	chr17:59999086-60002460	3375	5	INTS2	cover
Curcular1249	chr9:123280705-123301442	20738	5	CDK5RAP2	cover
Curcular1217	chr15:62299507-62306191	6685	5	VPS13C	cover
Curcular1032	chr14:31380983-31425448	44466	5	STRN3	cover
Curcular1038	chr3:169854207-169867032	12826	5	PHC3	cover
Curcular1001	chr9:134312007-134314448	2442	5	PRRC2B	cover
Curcular1250	chr11:74500671-74528759	28089	5	RNF169	cover
Curcular1034	chr3:56600622-56601081	460	5	CCDC66	cover
Curcular1064	chr20:62407031-62422143	15113	5	ZBTB46	cover
Curcular1004	chr9:111849453-111870850	21398	5	TMEM245	cover
Curcular1184	chr10:13364835-13387028	22194	5	SEPHS1	cover
Curcular1130	chr10:75296027-75299351	3325	5	USP54	cover
Curcular993	chr17:1339914-1340449	536	5	CRK	cover
Curcular1015	chr7:74119496-74133260	13765	5	GTF2I,LOC101926943	cover
Curcular1010	chr12:116534474-116549317	14844	5	MED13L	cover
Curcular1156	chr14:75497246-75509180	11935	5	MLH3	cover
Curcular986	chr5:95099212-95119667	20456	5	RHOBTB3	cover
Curcular1129	chr15:63988323-64008672	20350	5	HERC1	cover
Curcular1208	chr5:95072593-95099324	26732	5	RHOBTB3	cover
Curcular1201	chr8:74717886-74742707	24822	5	UBE2W,UBE2W	cover
Curcular963	chr7:77200395-77230123	29729	5	PTPN12,PTPN12	cover
Curcular1197	chr1:46079768-46082065	2298	5	NASP	cover
Curcular1225	chr11:65661485-65664477	2993	5	FOSL1	cover
Curcular1070	chr4:2492064-2502465	10402	5	RNF4	cover
Curcular1303	chr16:67644727-67646024	1298	5	CTCF	cover
Curcular998	chrX:154736559-154766779	30221	5	TMLHE,TMLHE	cover
Curcular1112	chr17:11984673-12016677	32005	5	MAP2K4,MIR744	cover
Curcular958	chr12:29446233-29450133	3901	5	FAR2,FAR2,LOC100506606	cover
Curcular1138	chr8:42805531-42823357	17827	5	HOOK3	cover
Curcular1260	chr17:7402358-7407110	4753	5	POLR2A	cover
Curcular1213	chr4:113483527-113506881	23355	5	ZGRF1	cover
Curcular970	chr2:122514816-122519100	4285	5	TSN	cover
Curcular1237	chr11:13435077-13466728	31652	5	BTBD10	cover
Curcular1245	chr12:51467606-51467865	260	5	CSRNP2,CSRNP2	cover
Curcular1223	chr10:98303833-98336586	32754	5	TM9SF3	cover
Curcular1205	chr11:85718585-85742653	24069	5	PICALM,PICALM	cover
Curcular1121	chr13:114149817-114157903	8087	5	TMCO3	cover
Curcular975	chr13:77791975-77818086	26112	5	MYCBP2	cover
Curcular2491	chr12:133696876-133698612	1737	5	ZNF891	cover
Curcular964	chr10:94366022-94381230	15209	5	KIF11	cover
Curcular1207	chr11:14479330-14520531	41202	5	COPB1,COPB1,COPB1	cover
Curcular1297	chr15:76152219-76165909	13691	5	UBE2Q2,UBE2Q2	cover
Curcular992	chr16:18846214-18861789	15576	5	SMG1	cover
Curcular1253	chr12:104719115-104733051	13937	5	TXNRD1,TXNRD1	cover
Curcular1078	chr1:8601273-8617582	16310	5	RERE	cover
Curcular1282	chr11:72468812-72470426	1615	5	STARD10	cover
Curcular956	chr7:156549087-156619438	70352	5	LMBR1	cover
Curcular1202	chr2:242572332-242573494	1163	5	THAP4	cover
Curcular1187	chr15:85657104-85664245	7142	5	PDE8A	cover
Curcular1230	chrX:41519692-41530783	11092	5	CASK	cover
Curcular1300	chr7:83675640-83823984	148345	5	SEMA3A	cover
Curcular1141	chr2:171902684-171906684	4001	5	TLK1,TLK1,TLK1	cover
Curcular1143	chr6:155095123-155099179	4057	5	SCAF8	cover
Curcular1044	chr15:43242460-43258484	16025	5	UBR1	cover
Curcular1357	chr18:12999420-13008630	9211	4	CEP192	cover
Curcular1928	chr5:140960311-140963182	2872	4	DIAPH1	cover
Curcular1768	chr12:118456877-118465835	8959	4	RFC5	cover
Curcular1448	chr9:123924134-123928458	4325	4	CNTRL	cover
Curcular1679	chr4:41015600-41016415	816	4	APBB2	cover
Curcular1867	chr6:131247745-131277639	29895	4	EPB41L2	cover
Curcular1424	chr15:75211136-75216111	4976	4	COX5A	join
Curcular1435	chr8:38194823-38205733	10911	4	WHSC1L1,WHSC1L1	cover
Curcular1669	chr2:44187680-44202356	14677	4	LRPPRC	cover
Curcular1726	chr21:38480692-38524329	43638	4	TTC3,TTC3	cover
Curcular1536	chr21:38792601-38798083	5483	4	DYRK1A,DYRK1A	cover
Curcular1485	chr5:127474289-127488497	14209	4	SLC12A2	cover
Curcular1526	chr2:206992521-207006793	14273	4	NDUFS1,NDUFS1	cover
Curcular1505	chrX:119581696-119582983	1288	4	LAMP2	cover
Curcular1681	chr14:31416296-31425448	9153	4	STRN3	cover
Curcular1633	chr3:31617888-31641951	24064	4	STT3B	cover
Curcular1340	chr19:15280897-15281636	740	4	NOTCH3	cover
Curcular1806	chr13:96622366-96651561	29196	4	UGGT2	cover
Curcular1520	chr1:51005264-51061888	56625	4	FAF1	cover
Curcular1538	chr2:68717322-68753374	36053	4	APLF	cover
Curcular1868	chr1:97235259-97236407	1149	4	PTBP2	cover
Curcular1655	chr2:173429231-173460751	31521	4	PDK1	cover
Curcular1597	chr3:121251837-121260326	8490	4	POLQ	cover
Curcular1696	chr14:50280706-50281575	870	4	NEMF	cover
Curcular1350	chr14:50320417-50329350	8934	4	NEMF	near(distance:626)
Curcular1312	chr20:30955530-30956926	1397	4	ASXL1	cover
Curcular1410	chr15:66587326-66606455	19130	4	DIS3L,DIS3L	cover
Curcular1820	chr2:168994598-169038600	44003	4	STK39	cover
Curcular1636	chr10:102697159-102710510	13352	4	FAM178A,FAM178A	cover
Curcular1369	chr4:75040199-75091111	50913	4	MTHFD2L	cover
Curcular1736	chr11:9451221-9455393	4173	4	IPO7	cover
Curcular1359	chr14:32559708-32615546	55839	4	ARHGAP5	cover
Curcular1353	chr22:41277774-41278181	408	4	XPNPEP3	cover
Curcular1433	chr10:131334505-131336707	2203	4	MGMT	cover
Curcular1511	chr2:32703703-32707650	3948	4	BIRC6	cover
Curcular1380	chr15:76576098-76588078	11981	4	ETFA	cover
Curcular1909	chr7:65592695-65599365	6671	4	CRCP	cover
Curcular1345	chr7:6472468-6476164	3697	4	DAGLB	cover
Curcular1652	chr3:160131261-160149613	18353	4	SMC4,SMC4	cover
Curcular1915	chr6:35836787-35840505	3719	4	SRPK1	cover
Curcular1438	chr18:12370848-12371690	843	4	AFG3L2	cover
Curcular1512	chr15:89790860-89804074	13215	4	FANCI	cover
Curcular1354	chr2:109068855-109092306	23452	4	GCC2	cover
Curcular1788	chr17:11958206-12016677	58472	4	MAP2K4,MIR744	cover
Curcular1361	chr14:39746138-39796226	50089	4	CTAGE5	cover
Curcular1888	chr5:56160561-56161804	1244	4	MAP3K1	cover
Curcular1393	chr18:45391430-45396935	5506	4	SMAD2	cover
Curcular1374	chr4:151719233-151729550	10318	4	LRBA	cover
Curcular1561	chr7:99216148-99219197	3050	4	ZSCAN25	cover
Curcular1664	chr20:25394426-25405963	11538	4	GINS1	cover
Curcular1817	chr17:30500850-30535328	34479	4	RHOT1	cover
Curcular1913	chr5:65284463-65310553	26091	4	ERBB2IP	cover
Curcular1414	chr1:51868107-51910717	42611	4	EPS15	cover
Curcular1626	chr8:117738255-117746593	8339	4	EIF3H	cover
Curcular1914	chr10:98703870-98711953	8084	4	LCOR,LCOR	cover
Curcular1730	chr8:109226836-109254142	27307	4	EIF3E	cover
Curcular1793	chr10:11893996-11894214	219	4	PROSER2-AS1,PROSER2	cover
Curcular1375	chr6:71185113-71212494	27382	4	FAM135A	cover
Curcular1684	chr15:69713986-69715668	1683	4	KIF23	cover
Curcular1771	chr1:23648021-23667468	19448	4	HNRNPR	cover
Curcular1549	chr5:128861977-128864370	2394	4	ADAMTS19	cover
Curcular1331	chr4:186111297-186112366	1070	4	CFAP97,CFAP97	cover
Curcular1491	chr12:121853962-121855714	1753	4	RNF34	cover
Curcular1812	chr2:135624112-135626611	2500	4	ACMSD	cover
Curcular1469	chr5:43122141-43139411	17271	4	ZNF131	cover
Curcular1877	chr1:202724399-202727638	3240	4	KDM5B	cover
Curcular1908	chr7:91700219-91715000	14782	4	AKAP9	cover
Curcular1323	chr1:17735476-17749332	13857	4	RCC2	cover
Curcular1853	chr10:93756126-93768032	11907	4	BTAF1	cover
Curcular1553	chr4:76902525-76903190	666	4	SDAD1,LOC101928809	cover
Curcular1336	chr7:121753172-121773795	20624	4	AASS	cover
Curcular1863	chr6:170846322-170858201	11880	4	PSMB1	cover
Curcular1795	chr15:76576098-76580286	4189	4	ETFA	cover
Curcular1802	chr8:95549331-95550574	1244	4	KIAA1429,KIAA1429	cover
Curcular1796	chr1:243456393-243589860	133468	4	MIR4677,SDCCAG8	cover
Curcular1616	chr15:30029468-30054641	25174	4	TJP1	cover
Curcular1645	chr7:2400345-2404164	3820	4	EIF3B	cover
Curcular1698	chr14:104219337-104220581	1245	4	PPP1R13B	cover
Curcular1658	chr12:56997143-56999111	1969	4	BAZ2A,BAZ2A	cover
Curcular1598	chr22:41616738-41617291	554	4	L3MBTL2	cover
Curcular1710	chr19:45766371-45766625	255	4	MARK4	cover
Curcular1382	chr2:239002502-239003163	662	4	UBE2F-SCLY,SCLY	cover
Curcular1471	chr12:22643057-22659753	16697	4	C2CD5	cover
Curcular1902	chr8:42183488-42186732	3245	4	IKBKB	cover
Curcular1322	chr5:43292576-43299077	6502	4	HMGCS1	cover
Curcular1444	chr2:70451686-70463307	11622	4	TIA1	cover
Curcular1563	chr6:144086398-144128270	41873	4	PHACTR2,PHACTR2	cover
Curcular1568	chr12:93258636-93285497	26862	4	EEA1	cover
Curcular1746	chr18:43497644-43604652	107009	4	PSTPIP2,EPG5	join
Curcular1519	chr22:40749077-40759075	9999	4	ADSL	cover
Curcular1593	chr19:40761065-40771258	10194	4	AKT2	cover
Curcular1534	chr20:47707279-47711500	4222	4	CSE1L	cover
Curcular1842	chr12:112530855-112536129	5275	4	NAA25	cover
Curcular1400	chr4:151023630-151023964	335	4	DCLK2	cover
Curcular1355	chr3:47466975-47470160	3186	4	SCAP	cover
Curcular1697	chr17:54921380-54925426	4047	4	DGKE	cover
Curcular1897	chr12:32751431-32764217	12787	4	FGD4	cover
Curcular1761	chr7:128220053-128232071	12019	4	LINC01000	near(distance:-49224)
Curcular1836	chr20:35812583-35812776	194	4	RPN2	cover
Curcular1890	chr1:38332131-38339760	7630	4	INPP5B,INPP5B	cover
Curcular1805	chr10:116247717-116251637	3921	4	ABLIM1,ABLIM1,ABLIM1	cover
Curcular1685	chr5:167915607-167919852	4246	4	RARS	cover
Curcular1719	chr10:126176991-126186697	9707	4	LHPP	cover
Curcular1497	chr2:236706403-236715975	9573	4	AGAP1,AGAP1	cover
Curcular1530	chr8:141828376-141874498	46123	4	PTK2	cover
Curcular1665	chr14:73614503-73664837	50335	4	PSEN1	cover
Curcular1325	chr5:37243115-37247847	4733	4	C5orf42	cover
Curcular1693	chr1:94649707-94655639	5933	4	ARHGAP29	cover
Curcular1728	chr1:155646339-155649303	2965	4	YY1AP1,YY1AP1,YY1AP1	cover
Curcular1808	chr20:47704546-47707559	3014	4	CSE1L	cover
Curcular1468	chr12:26634064-26808785	174722	4	ITPR2	cover
Curcular1564	chr12:122716873-122717515	643	4	VPS33A	cover
Curcular1334	chr4:139981478-139994721	13244	4	ELF2,ELF2	cover
Curcular1589	chr10:124151819-124177484	25666	4	PLEKHA1,MIR3941,PLEKHA1	cover
Curcular1895	chr3:17664140-17666716	2577	4	TBC1D5,TBC1D5	cover
Curcular1794	chr4:2181035-2230970	49936	4	POLN,HAUS3	join
Curcular1632	chr7:33185854-33195314	9461	4	BBS9	cover
Curcular1440	chr10:18898774-18931484	32711	4	NSUN6	cover
Curcular1318	chrX:17491184-17495443	4260	4	NHS	cover
Curcular1310	chr1:76211491-76216231	4741	4	ACADM	cover
Curcular1324	chr16:81390390-81399083	8694	4	GAN	cover
Curcular1441	chr9:33294418-33295425	1008	4	NFX1,NFX1	cover
Curcular1409	chr5:72182897-72185784	2888	4	TNPO1	cover
Curcular1751	chr18:756557-756835	279	4	YES1	cover
Curcular1379	chr7:149930124-149932342	2219	4	ACTR3C	near(distance:-11959)
Curcular1373	chr5:159516513-159521072	4560	4	PWWP2A	cover
Curcular1753	chrX:100532594-100601648	69055	4	TAF7L,TIMM8A,TAF7L	join
Curcular1860	chr19:17387304-17387718	415	4	BABAM1	cover
Curcular1476	chr22:25771780-25771975	196	4	LRP5L	cover
Curcular1917	chr11:120337903-120348235	10333	4	ARHGEF12	cover
Curcular1388	chr12:21220253-21229503	9251	4	SLCO1B7	cover
Curcular1610	chr2:72945232-72968598	23367	4	EXOC6B	cover
Curcular1397	chr8:131164982-131181313	16332	4	ASAP1	cover
Curcular1694	chr15:41371899-41379874	7976	4	INO80	cover
Curcular1640	chr17:19554860-19575269	20410	4	ALDH3A2,ALDH3A2	cover
Curcular1360	chr19:19407798-19408153	356	4	SUGP1	cover
Curcular1674	chr2:74656955-74659793	2839	4	RTKN,RTKN	cover
Curcular1678	chr19:41884186-41884424	239	4	TMEM91,TMEM91,TMEM91	cover
Curcular1457	chr6:170033043-170052104	19062	4	WDR27	cover
Curcular1614	chr1:212218002-212220759	2758	4	DTL	cover
Curcular1641	chr6:18256592-18258636	2045	4	DEK	cover
Curcular1907	chr3:58235605-58253072	17468	4	ABHD6	cover
Curcular1351	chr20:47591303-47592736	1434	4	ARFGEF2	cover
Curcular1792	chr4:146032120-146042543	10424	4	ABCE1	cover
Curcular1378	chr9:113703701-113735838	32138	4	LPAR1	cover
Curcular1544	chr5:43295854-43297268	1415	4	HMGCS1	cover
Curcular1920	chr1:85121515-85136991	15477	4	SSX2IP	cover
Curcular1332	chr2:71590283-71597135	6853	4	ZNF638	cover
Curcular1453	chr20:47691322-47706283	14962	4	CSE1L	cover
Curcular1803	chr17:20910209-20911309	1101	4	USP22	cover
Curcular1766	chr14:64988205-64990120	1916	4	LOC102723809,ZBTB1,ZBTB1	cover
Curcular1596	chrY:21751407-21755479	4073	4	TXLNGY	cover
Curcular1595	chr7:104702611-104722244	19634	4	KMT2E	cover
Curcular1831	chr11:95546096-95552068	5973	4	CEP57	cover
Curcular1600	chr3:47476498-47484581	8084	4	SCAP	cover
Curcular1673	chr4:88084710-88116842	32133	4	KLHL8	cover
Curcular1883	chr12:109046048-109095099	49052	4	CORO1C,CORO1C	cover
Curcular1387	chr10:22193451-22209892	16442	4	DNAJC1	cover
Curcular1900	chr20:47881253-47882803	1551	4	ZNFX1	cover
Curcular1923	chr9:140622801-140657272	34472	4	EHMT1	cover
Curcular1750	chr20:13550154-13568017	17864	4	TASP1	cover
Curcular1456	chr19:10687874-10689639	1766	4	AP1M2	cover
Curcular1840	chr19:34685383-34706566	21184	4	LSM14A	cover
Curcular1718	chr8:17581181-17613470	32290	4	MTUS1	cover
Curcular1683	chr2:121036194-121047333	11140	4	RALB	cover
Curcular1707	chr9:36597219-36643080	45862	4	MELK	cover
Curcular1625	chr3:122422589-122427115	4527	4	PARP14	cover
Curcular1818	chr5:80074539-80088663	14125	4	MSH3	cover
Curcular1797	chr11:86267595-86270865	3271	4	ME3,ME3,ME3	cover
Curcular1777	chr16:74493580-74497377	3798	4	GLG1	cover
Curcular1880	chr14:91947920-91952074	4155	4	SMEK1	cover
Curcular1851	chr4:73950966-73958017	7052	4	ANKRD17,ANKRD17	cover
Curcular1620	chr18:46858234-46906128	47895	4	DYM	cover
Curcular1579	chr11:77383087-77389198	6112	4	RSF1	cover
Curcular1458	chr2:99454582-99463273	8692	4	KIAA1211L	cover
Curcular1370	chr15:101906401-101910728	4328	4	PCSK6	cover
Curcular1383	chr7:128914121-129029575	115455	4	AHCYL2	cover
Curcular1590	chr11:74500671-74521375	20705	4	RNF169	cover
Curcular1935	chr2:37449523-37456179	6657	4	CEBPZ	cover
Curcular1724	chr7:27668990-27689252	20263	4	HIBADH	cover
Curcular1581	chr12:46230372-46233279	2908	4	ARID2	cover
Curcular1576	chr3:129546646-129599402	52757	4	TMCC1,TMCC1	cover
Curcular1639	chr11:116627862-116629123	1262	4	BUD13	cover
Curcular1735	chr19:34887206-34887562	357	4	GPI	cover
Curcular1911	chr2:234271723-234299129	27407	4	DGKD	cover
Curcular1648	chr7:11101418-11151094	49677	4	PHF14	cover
Curcular1754	chr9:14146688-14307519	160832	4	NFIB	cover
Curcular1704	chr2:36596251-36623930	27680	4	CRIM1	cover
Curcular1584	chr10:70719562-70721913	2352	4	DDX21,DDX21	cover
Curcular1316	chr16:70598968-70601439	2472	4	SF3B3	cover
Curcular1615	chr1:11128065-11137005	8941	4	EXOSC10	cover
Curcular1613	chr6:47501338-47522502	21165	4	CD2AP	cover
Curcular1356	chrX:133607389-133648081	40693	4	HPRT1	join
Curcular1767	chr6:170626458-170639638	13181	4	FAM120B	cover
Curcular1548	chr22:32874968-32889268	14301	4	FBXO7	cover
Curcular1727	chr8:96044223-96060786	16564	4	NDUFAF6	cover
Curcular1449	chr15:44907561-44912601	5041	4	SPG11	cover
Curcular1455	chr5:77805607-77806221	615	4	LHFPL2	cover
Curcular1839	chr19:34921481-34936026	14546	4	UBA2	cover
Curcular1313	chr10:96347986-96354611	6626	4	HELLS	cover
Curcular1362	chr9:19288594-19316837	28244	4	DENND4C	cover
Curcular1554	chrX:53641495-53642796	1302	4	HUWE1	cover
Curcular1701	chr9:125719290-125782738	63449	4	RABGAP1	cover
Curcular1500	chr11:107916997-107925682	8686	4	CUL5	cover
Curcular1612	chr13:96636058-96651561	15504	4	UGGT2	cover
Curcular1778	chr3:185879392-185960357	80966	4	DGKG	cover
Curcular1874	chr13:20425495-20426330	836	4	ZMYM5	cover
Curcular1395	chr5:123974826-123980354	5529	4	ZNF608	cover
Curcular1871	chr6:159197440-159210403	12964	4	EZR,EZR	cover
Curcular1619	chr10:97915083-97920158	5076	4	ZNF518A,ZNF518A	cover
Curcular1876	chr14:39746138-39748741	2604	4	CTAGE5	cover
Curcular1372	chr1:92798948-92811471	12524	4	RPAP2	cover
Curcular1461	chr3:48585572-48587667	2096	4	MIR6823,PFKFB4	cover
Curcular1857	chr17:1746097-1747980	1884	4	RPA1	cover
Curcular1495	chr9:19276156-19328160	52005	4	DENND4C	cover
Curcular1466	chr14:73614503-73614802	300	4	PSEN1	cover
Curcular1381	chr8:37732033-37735069	3037	4	RAB11FIP1	cover
Curcular1543	chr14:68290259-68353921	63663	4	RAD51B	cover
Curcular1891	chr1:93676359-93682303	5945	4	CCDC18	cover
Curcular1420	chr4:186283078-186283865	788	4	SNX25	cover
Curcular1571	chr20:44523289-44523772	484	4	CTSA	cover
Curcular1586	chr1:227381487-227504947	123461	4	CDC42BPA	cover
Curcular1644	chr4:37633007-37640126	7120	4	RELL1	cover
Curcular1784	chr16:11931710-11933842	2133	4	RSL1D1	cover
Curcular1649	chr5:61826536-61887499	60964	4	LRRC70,IPO11,IPO11	cover
Curcular1309	chr17:42161923-42165064	3142	4	HDAC5	cover
Curcular1405	chr1:62293094-62341038	47945	4	INADL	cover
Curcular1881	chr2:44170826-44209573	38748	4	LRPPRC	cover
Curcular1830	chr7:65429310-65432894	3585	4	GUSB	cover
Curcular1755	chr1:62910409-62913182	2774	4	USP1,USP1	cover
Curcular1368	chr1:110207633-110233186	25554	4	GSTM2,GSTM2	cover
Curcular1716	chr18:8714137-8720494	6358	4	MTCL1	join
Curcular1810	chr10:1118056-1151207	33152	4	WDR37	cover
Curcular1933	chr22:24698163-24765288	67126	4	SPECC1L-ADORA2A,SPECC1L	cover
Curcular1427	chr21:40578034-40601362	23329	4	BRWD1	cover
Curcular1921	chr18:19345733-19379935	34203	4	MIB1	cover
Curcular1660	chr2:32312561-32314674	2114	4	SPAST	cover
Curcular1882	chr5:138145727-138163407	17681	4	CTNNA1	cover
Curcular1402	chr17:46729751-46730336	586	4	MIR196A1	near(distance:19830)
Curcular1504	chr9:125751576-125752492	917	4	RABGAP1	cover
Curcular1905	chr11:77386081-77404656	18576	4	RSF1	cover
Curcular1931	chr18:77455225-77457988	2764	4	CTDP1	cover
Curcular1927	chr8:27151597-27151827	231	4	TRIM35	cover
Curcular1529	chr1:175996708-176015460	18753	4	RFWD2	cover
Curcular1498	chr8:43033217-43037403	4187	4	HGSNAT	cover
Curcular1611	chr8:42819454-42829337	9884	4	HOOK3	cover
Curcular1932	chrX:10031485-10035530	4046	4	WWC3	cover
Curcular1869	chr11:108005869-108019585	13717	4	ACAT1	join
Curcular1811	chr3:186509514-186510736	1223	4	RFC4	cover
Curcular1537	chr5:72285254-72286691	1438	4	FCHO2	cover
Curcular1709	chr9:5968019-5969436	1418	4	KIAA2026	cover
Curcular1428	chr8:38994176-39114862	120687	4	ADAM32	cover
Curcular1358	chr2:26022254-26029206	6953	4	ASXL2	cover
Curcular1352	chr5:78734833-78752841	18009	4	HOMER1	cover
Curcular1799	chr21:47801609-47805898	4290	4	PCNT	cover
Curcular1601	chr17:75398141-75398785	645	4	SEPT9,SEPT9	cover
Curcular1486	chr2:85255012-85276771	21760	4	KCMF1	cover
Curcular1507	chr6:87925621-87928449	2829	4	ZNF292	cover
Curcular1570	chr18:9195549-9221997	26449	4	ANKRD12,ANKRD12	cover
Curcular1617	chr2:61304055-61333797	29743	4	KIAA1841,KIAA1841	cover
Curcular1690	chr12:125436944-125438757	1814	4	DHX37	cover
Curcular1675	chr5:7870883-7897360	26478	4	MTRR	cover
Curcular1385	chr4:129035725-129099797	64073	4	LARP1B	cover
Curcular1488	chr16:89371614-89383483	11870	4	ANKRD11	cover
Curcular1731	chr2:109405308-109473426	68119	4	CCDC138	cover
Curcular1722	chr4:183798664-183836728	38065	4	DCTD	join
Curcular1715	chr4:13462323-13481150	18828	4	RAB28	cover
Curcular1845	chr13:95813443-95822882	9440	4	ABCC4	cover
Curcular1339	chr6:99887645-99913012	25368	4	USP45	cover
Curcular1328	chr9:140646783-140652463	5681	4	EHMT1	cover
Curcular1480	chr7:105103068-105108910	5843	4	PUS7	cover
Curcular1859	chr4:185580494-185593614	13121	4	PRIMPOL	cover
Curcular1936	chr18:12366964-12371690	4727	4	AFG3L2	cover
Curcular1725	chr5:74639678-74641483	1806	4	HMGCR	cover
Curcular1550	chr12:123052808-123061576	8769	4	KNTC1	cover
Curcular1661	chr8:129021836-129022690	855	4	PVT1	cover
Curcular1344	chr1:198201683-198233365	31683	4	NEK7	cover
Curcular1643	chr10:103552596-103570071	17476	4	MGEA5	cover
Curcular1711	chr3:179096129-179109892	13764	4	MFN1	cover
Curcular1757	chr16:68893787-68914533	20747	4	TANGO6	cover
Curcular1506	chr2:9727543-9731644	4102	4	YWHAQ	cover
Curcular1418	chr13:53000067-53009017	8951	4	VPS36	cover
Curcular1821	chr16:22236975-22237296	322	4	EEF2K	cover
Curcular1442	chr19:45901263-45901597	335	4	PPP1R13L,PPP1R13L	cover
Curcular1465	chr17:29496909-29533389	36481	4	NF1,NF1	cover
Curcular1870	chr16:70312488-70312723	236	4	AARS	cover
Curcular1417	chr4:39839476-39851272	11797	4	PDS5A	cover
Curcular1338	chr9:97207246-97216352	9107	4	HIATL1	cover
Curcular1386	chr8:124346118-124348772	2655	4	ATAD2	cover
Curcular1744	chr1:28785596-28793279	7684	4	PHACTR4,PHACTR4	cover
Curcular1496	chr15:72499540-72501014	1475	4	PKM	cover
Curcular1565	chr8:104442840-104448018	5179	4	DCAF13	cover
Curcular1348	chr2:200173483-200193633	20151	4	SATB2,SATB2	cover
Curcular1583	chr22:40669429-40681774	12346	4	TNRC6B	cover
Curcular1566	chr1:225140372-225211567	71196	4	DNAH14,DNAH14	cover
Curcular1764	chr10:103557737-103570071	12335	4	MGEA5	cover
Curcular1437	chr17:80842021-80858607	16587	4	TBCD	cover
Curcular1463	chr3:51497130-51517852	20723	4	VPRBP	cover
Curcular1371	chr4:83791478-83803093	11616	4	SEC31A,SEC31A,SEC31A	cover
Curcular1580	chr11:77823696-77832220	8525	4	ALG8	cover
Curcular1333	chr3:49016915-49017929	1015	4	ARIH2	cover
Curcular1516	chr10:72285679-72291210	5532	4	PALD1	cover
Curcular1432	chr9:95030456-95048121	17666	4	IARS	cover
Curcular1650	chr14:81651875-81670448	18574	4	SNORA79,GTF2A1,GTF2A1	cover
Curcular1841	chr3:133341935-133343019	1085	4	TOPBP1	cover
Curcular1919	chr7:17908030-17946963	38934	4	SNX13	cover
Curcular1479	chr17:15968184-15971435	3252	4	NCOR1	cover
Curcular1903	chr1:89236035-89251896	15862	4	PKN2	cover
Curcular1481	chr1:19244856-19246267	1412	4	IFFO2	cover
Curcular1858	chr9:14639894-14674383	34490	4	ZDHHC21	cover
Curcular1861	chr3:196612022-196613565	1544	4	SENP5	cover
Curcular1887	chr12:56826810-56828015	1206	4	TIMELESS	cover
Curcular1783	chr16:18852887-18856973	4087	4	SMG1	cover
Curcular1819	chr9:2804257-2812362	8106	4	KIAA0020	cover
Curcular1365	chr7:111127294-111161505	34212	4	IMMP2L	cover
Curcular1894	chr19:5032877-5041262	8386	4	KDM4B	cover
Curcular1862	chr3:132400758-132435753	34996	4	NPHP3,NPHP3-ACAD11	cover
Curcular1484	chr5:122868263-122893258	24996	4	CSNK1G3	cover
Curcular1474	chr21:30677525-30702014	24490	4	BACH1	cover
Curcular1668	chr8:25265499-25266456	958	4	DOCK5	cover
Curcular1756	chr19:37203288-37203769	482	4	ZNF567	cover
Curcular1447	chr10:5838726-5842668	3943	4	GDI2	cover
Curcular1367	chr19:12923897-12924379	483	4	RNASEH2A	cover
Curcular1315	chr3:142455221-142467302	12082	4	TRPC1	cover
Curcular1631	chr10:34558585-34573173	14589	4	PARD3	cover
Curcular1460	chr22:46096162-46136418	40257	4	ATXN10	cover
Curcular1889	chr17:30500850-30538257	37408	4	RHOT1	cover
Curcular1575	chr6:18160114-18163155	3042	4	KDM1B	cover
Curcular1567	chr3:133921574-133930451	8878	4	RYK	cover
Curcular1539	chr9:98656778-98740497	83720	4	ERCC6L2	cover
Curcular1745	chr8:38646222-38678153	31932	4	TACC1	cover
Curcular1503	chr8:54974814-54978373	3560	4	LYPLA1	cover
Curcular1525	chr9:4823548-4860901	37354	4	RCL1,MIR101-2	cover
Curcular1472	chr12:78334099-78415642	81544	4	NAV3	cover
Curcular1588	chr11:46515158-46570050	54893	4	AMBRA1,AMBRA1	cover
Curcular1398	chr7:156516806-156619438	102633	4	LMBR1	cover
Curcular1533	chr18:2951053-2960847	9795	4	LPIN2	cover
Curcular1535	chr13:46577274-46619651	42378	4	ZC3H13	cover
Curcular1663	chr12:26748398-26755639	7242	4	ITPR2	cover
Curcular1389	chr17:35343916-35348156	4241	4	AATF	cover
Curcular1773	chr17:30773963-30807649	33687	4	PSMD11	cover
Curcular1706	chr11:107673727-107686691	12965	4	SLC35F2	cover
Curcular1770	chr3:180665653-180667131	1479	4	FXR1	cover
Curcular1451	chr14:31185130-31204064	18935	4	SCFD1	cover
Curcular1559	chr5:151166133-151170623	4491	4	G3BP1	cover
Curcular1607	chr7:156994415-157024021	29607	4	UBE3C	cover
Curcular1394	chr3:141231005-141259451	28447	4	RASA2	cover
Curcular1558	chr4:129042981-129043343	363	4	LARP1B,LARP1B	cover
Curcular1528	chr2:203155046-203160560	5515	4	NOP58,SNORD11,SNORD11B	cover
Curcular1765	chr6:7303783-7310262	6480	4	SSR1	cover
Curcular1492	chr21:42598193-42629253	31061	4	BACE2	cover
Curcular1822	chr4:106638750-106650656	11907	4	GSTCD,GSTCD	cover
Curcular1829	chr2:216177221-216184454	7234	4	ATIC	cover
Curcular1747	chr16:8952207-8953192	986	4	CARHSP1	cover
Curcular1342	chr3:172363413-172365904	2492	4	NCEH1	cover
Curcular1363	chr16:87376483-87380856	4374	4	FBXO31,FBXO31	cover
Curcular1723	chr3:44827887-44835918	8032	4	KIF15	cover
Curcular1680	chr15:25650608-25657118	6511	4	UBE3A	cover
Curcular1541	chr12:28408514-28460682	52169	4	CCDC91	join
Curcular1430	chr13:25478064-25487229	9166	4	CENPJ	cover
Curcular1732	chr22:38890635-38897285	6651	4	DDX17	cover
Curcular1740	chr15:41001223-41021022	19800	4	RAD51	cover
Curcular1508	chr20:21306917-21349228	42312	4	XRN2	cover
Curcular1335	chr14:35519990-35522657	2668	4	FAM177A1	cover
Curcular1326	chr19:18974247-18975060	814	4	UPF1	cover
Curcular1629	chr15:59204762-59209198	4437	4	SLTM	cover
Curcular1721	chr3:41265512-41280845	15334	4	CTNNB1	cover
Curcular1346	chr20:34309662-34313077	3416	4	RBM39	cover
Curcular1501	chr1:28362055-28384605	22551	4	EYA3,EYA3	cover
Curcular1621	chr3:155628481-155643155	14675	4	GMPS	cover
Curcular1608	chr8:53580581-53599527	18947	4	RB1CC1	cover
Curcular1421	chr3:57846426-57857425	11000	4	SLMAP	cover
Curcular1555	chr3:121168162-121206356	38195	4	POLQ	cover
Curcular1906	chr9:4823548-4827033	3486	4	RCL1	cover
Curcular1390	chrX:14861782-14883702	21921	4	FANCB	cover
Curcular1801	chr11:8693444-8696430	2987	4	RPL27A	near(distance:-7565)
Curcular1412	chr20:21346059-21349228	3170	4	XRN2	cover
Curcular1922	chr16:18794103-18799464	5362	4	RPS15A	join
Curcular1743	chr9:6880023-6893243	13221	4	KDM4C,KDM4C	cover
Curcular1502	chr20:48760039-48767852	7814	4	TMEM189,TMEM189-UBE2V1	cover
Curcular1477	chr15:44615163-44624276	9114	4	CASC4	cover
Curcular1622	chr7:77378741-77394949	16209	4	RSBN1L	cover
Curcular1749	chr4:129867162-129891623	24462	4	SCLT1	cover
Curcular1844	chr7:152007051-152012423	5373	4	KMT2C	cover
Curcular1804	chr22:32874968-32875262	295	4	FBXO7	cover
Curcular1434	chr17:60040113-60060475	20363	4	MED13	cover
Curcular1849	chr9:100756913-100760960	4048	4	ANP32B	cover
Curcular1832	chr7:99701032-99701777	746	4	AP4M1	cover
Curcular1837	chr1:117944808-118009049	64242	4	MAN1A2	cover
Curcular1523	chr17:6493099-6538491	45393	4	KIAA0753	cover
Curcular1672	chr9:33270621-33278223	7603	4	CHMP5	cover
Curcular1462	chr2:215645284-215661841	16558	4	BARD1	cover
Curcular1854	chr2:8717041-8720177	3137	4	LOC101929567	cover
Curcular1833	chr10:127431627-127442414	10788	4	EDRF1-AS1,EDRF1	cover
Curcular1602	chr3:141622462-141626116	3655	4	ATP1B3	cover
Curcular1835	chr1:6727769-6741097	13329	4	DNAJC11	cover
Curcular1703	chr6:44371546-44376369	4824	4	CDC5L	cover
Curcular1671	chr1:231506308-231509845	3538	4	EGLN1	cover
Curcular1692	chr5:139819704-139825560	5857	4	ANKHD1-EIF4EBP3,ANKHD1,ANKHD1	cover
Curcular1493	chr4:1221987-1235307	13321	4	CTBP1	cover
Curcular1624	chr9:134518626-134526336	7711	4	RAPGEF1	cover
Curcular1329	chr2:47606092-47607108	1017	4	EPCAM	cover
Curcular1450	chr15:91524114-91525211	1098	4	PRC1-AS1,PRC1	cover
Curcular1852	chr5:70888753-70900295	11543	4	MCCC2	cover
Curcular1630	chr5:14678790-14693203	14414	4	OTULIN	cover
Curcular1689	chr18:74561482-74593468	31987	4	ZNF236	cover
Curcular1327	chr16:354304-364683	10380	4	AXIN1	cover
Curcular1713	chr13:60407241-60413582	6342	4	DIAPH3	cover
Curcular1898	chr15:59204762-59205895	1134	4	SLTM	cover
Curcular1314	chr2:54119945-54120936	992	4	PSME4	cover
Curcular1582	chr15:50733546-50741682	8137	4	USP8	cover
Curcular1657	chr1:31528160-31532424	4265	4	PUM1	cover
Curcular1343	chr17:36933940-36943173	9234	4	PIP4K2B	cover
Curcular1653	chr8:38677040-38678153	1114	4	TACC1	cover
Curcular1556	chr16:89958601-89967202	8602	4	TCF25	cover
Curcular1473	chr17:34147007-34149837	2831	4	TAF15	cover
Curcular1637	chr6:86322550-86352587	30038	4	SYNCRIP	cover
Curcular1592	chr1:89206671-89237562	30892	4	PKN2	cover
Curcular1733	chr8:142170731-142173528	2798	4	DENND3	cover
Curcular1688	chr7:99001021-99002576	1556	4	PDAP1	cover
Curcular1416	chr11:581492-582081	590	4	PHRF1	cover
Curcular1791	chr7:148851037-148864022	12986	4	ZNF398	cover
Curcular1319	chr13:21742127-21746820	4694	4	SKA3	cover
Curcular1425	chr5:76330243-76332545	2303	4	AGGF1	cover
Curcular1321	chr2:182786675-182793005	6331	4	SSFA2	cover
Curcular1916	chr2:85595809-85598685	2877	4	ELMOD3	cover
Curcular1377	chr6:42571326-42585245	13920	4	UBR2,UBR2	cover
Curcular1714	chr11:77402204-77404656	2453	4	RSF1	cover
Curcular1489	chr10:1130343-1151207	20865	4	WDR37	cover
Curcular1406	chr13:46559432-46594692	35261	4	ZC3H13	cover
Curcular1572	chr3:88202380-88202621	242	4	C3orf38	cover
Curcular1317	chr14:61262935-61346553	83619	4	MNAT1	cover
Curcular1864	chr7:2279053-2279311	259	4	FTSJ2	cover
Curcular1366	chr1:52975268-52992045	16778	4	ZCCHC11	cover
Curcular1515	chr12:29491464-29494749	3286	4	ERGIC2	join
Curcular1893	chr11:120310838-120348235	37398	4	ARHGEF12	cover
Curcular1392	chr11:3712577-3716836	4260	4	NUP98	cover
Curcular1482	chr7:98564664-98565321	658	4	TRRAP	cover
Curcular1574	chr6:83728688-83754374	25687	4	UBE3D	cover
Curcular1411	chr14:62211423-62212535	1113	4	HIF1A	cover
Curcular1780	chr6:128730439-128732479	2041	4	PTPRK	cover
Curcular1562	chr17:73038276-73038754	479	4	KCTD2,ATP5H	cover
Curcular1401	chr2:11357216-11428575	71360	4	ROCK2	cover
Curcular1499	chr8:104417004-104420012	3009	4	SLC25A32	cover
Curcular1415	chr1:180772524-180805852	33329	4	XPR1	cover
Curcular1789	chr10:21157593-21188379	30787	4	NEBL	cover
Curcular1785	chr5:139818046-139828890	10845	4	ANKHD1-EIF4EBP3,ANKHD1,ANKHD1	cover
Curcular1347	chr14:71485726-71502874	17149	4	PCNX	cover
Curcular1929	chr10:121671556-121689274	17719	4	SEC23IP	cover
Curcular1815	chr7:16722405-16736686	14282	4	BZW2	cover
Curcular1781	chr1:16812974-16959688	146715	4	CROCCP2,MIR3675,NBPF1	cover
Curcular1787	chr19:34922766-34925873	3108	4	UBA2	cover
Curcular1609	chr2:71653590-71654544	955	4	ZNF638	cover
Curcular1404	chr3:52446827-52448603	1777	4	PHF7	cover
Curcular1413	chr2:24042617-24046439	3823	4	ATAD2B	cover
Curcular1885	chr18:9204474-9221997	17524	4	ANKRD12,ANKRD12	cover
Curcular1659	chr1:14057495-14075982	18488	4	PRDM2	cover
Curcular1364	chr7:66262361-66270383	8023	4	RABGEF1,RABGEF1	cover
Curcular1545	chr1:6291962-6292179	218	4	ICMT	cover
Curcular1752	chr4:54292039-54294350	2312	4	FIP1L1	cover
Curcular1524	chr14:69583083-69589077	5995	4	DCAF5,DCAF5,DCAF5	cover
Curcular1603	chr2:26596235-26598016	1782	4	EPT1	cover
Curcular1454	chr3:196863413-196876667	13255	4	DLG1,DLG1	cover
Curcular1518	chr6:158994452-159010814	16363	4	TMEM181	cover
Curcular1623	chrY:21749096-21749393	298	4	TXLNGY,TXLNGY	cover
Curcular1577	chr10:103384502-103436193	51692	4	FBXW4	cover
Curcular1560	chr7:151181823-151195266	13444	4	RHEB	cover
Curcular1825	chr16:85701746-85704704	2959	4	GSE1,MIR7851	cover
Curcular1855	chr12:100676721-100723097	46377	4	SCYL2	cover
Curcular1467	chr1:59787208-59922748	135541	4	FGGY,FGGY,FGGY	cover
Curcular1487	chr18:77455225-77464917	9693	4	CTDP1	cover
Curcular1775	chr16:28970038-28970421	384	4	NFATC2IP	cover
Curcular1826	chr15:44776422-44789336	12915	4	CTDSPL2	cover
Curcular1662	chr9:86292642-86293514	873	4	UBQLN1	cover
Curcular1759	chr11:17981017-18029623	48607	4	SERGEF	cover
Curcular1741	chr1:117939574-117963271	23698	4	MAN1A2	cover
Curcular1599	chr5:179688684-179714067	25384	4	MAPK9	cover
Curcular1772	chr20:54956489-54959380	2892	4	AURKA	cover
Curcular1850	chr22:43286953-43287188	236	4	PACSIN2,PACSIN2	cover
Curcular1823	chr2:38536521-38546161	9641	4	ATL2	cover
Curcular1651	chr7:139086883-139094400	7518	4	C7orf55-LUC7L2,LUC7L2	cover
Curcular1423	chr2:72786582-72802797	16216	4	EXOC6B	cover
Curcular1875	chr19:58805464-58806947	1484	4	ZNF8	cover
Curcular1656	chr7:16720926-16729531	8606	4	BZW2	cover
Curcular1872	chr2:85270687-85276771	6085	4	KCMF1	cover
Curcular1846	chr19:41242891-41243674	784	4	ITPKC	cover
Curcular1320	chr18:60206914-60243885	36972	4	ZCCHC2	cover
Curcular1847	chr7:2403267-2404164	898	4	EIF3B	cover
Curcular1446	chr3:180665653-180669256	3604	4	FXR1	cover
Curcular1647	chr2:207973270-208030430	57161	4	MIR2355,KLF7,KLF7	cover
Curcular1699	chr3:183493703-183508768	15066	4	YEATS2	cover
Curcular1521	chr2:219520873-219521186	314	4	ZNF142	cover
Curcular1443	chr11:77330651-77336863	6213	4	CLNS1A	cover
Curcular1790	chr1:70758071-70781249	23179	4	ANKRD13C	cover
Curcular1429	chr7:105189083-105195674	6592	4	RINT1	cover
Curcular1470	chr20:61537239-61545758	8520	4	DIDO1,DIDO1,DIDO1	cover
Curcular1391	chr9:99154680-99160596	5917	4	ZNF367	cover
Curcular1838	chr16:47497810-47549512	51703	4	PHKB	cover
Curcular1901	chr9:140611078-140712590	101513	4	EHMT1,EHMT1-IT1	cover
Curcular1828	chr10:135209217-135216277	7061	4	MTG1	cover
Curcular1798	chr10:61994446-62039397	44952	4	ANK3,ANK3	cover
Curcular1384	chr3:27490142-27493989	3848	4	SLC4A7,SLC4A7	cover
Curcular1330	chr13:20409617-20413125	3509	4	ZMYM5	cover
Curcular1786	chr11:93429486-93433352	3867	4	CEP295	cover
Curcular1878	chr7:22999875-23030758	30884	4	FAM126A	cover
Curcular1635	chr17:57808782-57851246	42465	4	VMP1	cover
Curcular1646	chr16:89611056-89614521	3466	4	SPG7	cover
Curcular1478	chr1:26654700-26655364	665	4	AIM1L	cover
Curcular1737	chr1:51868107-51871780	3674	4	EPS15,EPS15	cover
Curcular1809	chr4:15613889-15646331	32443	4	FBXL5	cover
Curcular1459	chr12:123057689-123060193	2505	4	KNTC1	cover
Curcular1866	chr1:42730786-42744455	13670	4	FOXJ3,FOXJ3	cover
Curcular1729	chr22:38208894-38209616	723	4	GCAT,GCAT	cover
Curcular1585	chr10:105197772-105198565	794	4	PDCD11	cover
Curcular1551	chr22:18165980-18185152	19173	4	BCL2L13	cover
Curcular1776	chr6:52132663-52134024	1362	4	MCM3	cover
Curcular1399	chr18:54423814-54426184	2371	4	WDR7	cover
Curcular1886	chr13:45910671-45911523	853	4	TPT1	cover
Curcular1522	chr10:6143234-6148201	4968	4	RBM17	cover
Curcular1760	chr3:33614602-33623420	8819	4	CLASP2,CLASP2	cover
Curcular1930	chr10:1125951-1126416	466	4	WDR37	cover
Curcular1892	chr10:102019975-102021820	1846	4	CWF19L1	cover
Curcular1904	chr20:17928319-17929533	1215	4	SNX5	cover
Curcular1712	chr8:99718695-99735197	16503	4	STK3,STK3,STK3	cover
Curcular1925	chr19:16192723-16197350	4628	4	TPM4,TPM4	cover
Curcular1403	chr4:83375875-83378191	2317	4	ENOPH1	cover
Curcular1856	chr2:101910476-101911643	1168	4	RNF149	cover
Curcular1514	chr3:63884075-63938159	54085	4	ATXN7	cover
Curcular1896	chr13:32910402-32915333	4932	4	BRCA2	cover
Curcular1695	chr11:128963516-129034322	70807	4	ARHGAP32	cover
Curcular1807	chr8:23083318-23083636	319	4	LOC389641	cover
Curcular1666	chr1:243456393-243507633	51241	4	SDCCAG8	cover
Curcular1407	chr1:204082043-204083733	1691	4	SOX13	cover
Curcular1452	chr14:95606996-95608085	1090	4	DICER1	cover
Curcular1814	chr20:47682729-47686834	4106	4	CSE1L	cover
Curcular1445	chr8:17125767-17143936	18170	4	VPS37A	cover
Curcular1605	chr1:118003111-118045592	42482	4	MAN1A2	cover
Curcular1848	chr12:42748963-42792796	43834	4	PPHLN1,PPHLN1	cover
Curcular1510	chr17:61838274-61843554	5281	4	CCDC47	cover
Curcular1587	chr3:196198511-196202183	3673	4	RNF168	cover
Curcular1573	chr22:22160139-22162135	1997	4	MAPK1,MAPK1	cover
Curcular1464	chr6:137015278-137041727	26450	4	MAP3K5	cover
Curcular1884	chr1:23380254-23384058	3805	4	KDM1A	cover
Curcular1677	chr12:56824665-56826308	1644	4	TIMELESS	cover
Curcular1594	chr2:61406116-61413632	7517	4	AHSA2	cover
Curcular1638	chr5:132227856-132228810	955	4	AFF4	cover
Curcular1531	chr2:200188526-200193633	5108	4	SATB2,SATB2	cover
Curcular1700	chr16:47143394-47165936	22543	4	NETO2	cover
Curcular1376	chr12:1136914-1137738	825	4	ERC1	cover
Curcular1926	chr3:28051961-28070094	18134	4	CMC1	near(distance:-213030)
Curcular1627	chr11:62303417-62304039	623	4	AHNAK,AHNAK	cover
Curcular1742	chr5:43294158-43299077	4920	4	HMGCS1	cover
Curcular1311	chr7:112098916-112102433	3518	4	IFRD1,IFRD1	cover
Curcular1494	chr2:231940225-231951895	11671	4	PSMD1	cover
Curcular1547	chr14:50131344-50131881	538	4	POLE2,POLE2	cover
Curcular1670	chr4:3317797-3319778	1982	4	RGS12	cover
Curcular1667	chr11:77394755-77404656	9902	4	RSF1	cover
Curcular1540	chr16:89164999-89169167	4169	4	ACSF3	cover
Curcular1557	chr11:73418465-73431944	13480	4	RAB6A,RAB6A	cover
Curcular1865	chr18:19202686-19203900	1215	4	SNRPD1	cover
Curcular1720	chr2:48045918-48046217	300	4	FBXO11,FBXO11	cover
Curcular1337	chr5:125939262-125939875	614	4	PHAX	cover
Curcular1642	chr12:50821545-50835426	13882	4	LARP4,LARP4	cover
Curcular1873	chr12:32760891-32764217	3327	4	FGD4	cover
Curcular1552	chr17:177258-183725	6468	4	RPH3AL,LOC100506388	cover
Curcular1717	chr5:78692646-78752841	60196	4	HOMER1	cover
Curcular1628	chr3:56599666-56601081	1416	4	CCDC66	cover
Curcular1763	chr11:128963516-128994789	31274	4	ARHGAP32	cover
Curcular1687	chr9:88190230-88248289	58060	4	AGTPBP1	cover
Curcular1739	chr3:111632166-111639266	7101	4	PHLDB2,PHLDB2	cover
Curcular1779	chr15:90137646-90138842	1197	4	TICRR	cover
Curcular1426	chr4:79186179-79205702	19524	4	FRAS1	cover
Curcular1738	chr6:47471016-47501491	30476	4	CD2AP	cover
Curcular1774	chr8:10677703-10692285	14583	4	PINX1,MIR1322	cover
Curcular1924	chr4:39905660-39927553	21894	4	PDS5A,PDS5A	cover
Curcular1475	chr21:38459547-38480746	21200	4	TTC3,TTC3	cover
Curcular1527	chr16:28967299-28970421	3123	4	MIR4517,NFATC2IP	cover
Curcular1910	chr22:34157358-34161940	4583	4	LARGE	cover
Curcular1879	chr4:83793097-83796975	3879	4	SEC31A,SEC31A,SEC31A	cover
Curcular1708	chr13:114149817-114188555	38739	4	TMCO3	cover
Curcular1824	chr17:59820374-59857762	37389	4	BRIP1	cover
Curcular1800	chr17:45740455-45745776	5322	4	KPNB1,KPNB1	cover
Curcular1396	chr22:18324588-18379747	55160	4	MICAL3	cover
Curcular1734	chr10:30611320-30630569	19250	4	MTPAP	cover
Curcular1834	chr3:113060591-113063559	2969	4	CFAP44	cover
Curcular1569	chr10:1170158-1170964	807	4	WDR37	cover
Curcular1758	chr4:6825912-6843931	18020	4	KIAA0232	cover
Curcular1827	chr9:99711837-99735230	23394	4	HIATL2	cover
Curcular1899	chr10:28872328-28884970	12643	4	WAC,WAC	cover
Curcular1439	chr7:91924203-91936970	12768	4	ANKIB1	cover
Curcular1762	chr6:34935016-34962199	27184	4	ANKS1A	cover
Curcular1769	chr12:132496043-132498458	2416	4	EP400	cover
Curcular1517	chr10:128768966-128860040	91075	4	DOCK1	cover
Curcular1654	chr3:58111308-58112489	1182	4	FLNB	cover
Curcular1542	chr2:39406328-39456729	50402	4	CDKL4	join
Curcular1634	chr10:122640338-122649521	9184	4	MIR5694,WDR11	cover
Curcular1604	chr6:106727536-106764141	36606	4	ATG5	cover
Curcular1349	chr17:29483001-29509683	26683	4	NF1,NF1	cover
Curcular1532	chr15:41361768-41366763	4996	4	INO80	cover
Curcular1408	chr2:219414532-219427536	13005	4	USP37	cover
Curcular1934	chr11:85685751-85695016	9266	4	PICALM,PICALM	cover
Curcular1843	chr10:74100547-74100928	382	4	DNAJB12	cover
Curcular1422	chr8:143412262-143427253	14992	4	TSNARE1	cover
Curcular1918	chr13:20216255-20224400	8146	4	MPHOSPH8	cover
Curcular1691	chr2:200188526-200246543	58018	4	SATB2,SATB2	cover
Curcular1813	chr8:68044186-68049838	5653	4	CSPP1,CSPP1	cover
Curcular1686	chr9:19288594-19300329	11736	4	DENND4C	cover
Curcular1606	chr12:13906251-13906849	599	4	GRIN2B	cover
Curcular1682	chr16:58608513-58610486	1974	4	CNOT1	cover
Curcular1436	chr21:33073308-33078670	5363	4	SCAF4	cover
Curcular1591	chr7:139827242-139829453	2212	4	KDM7A	cover
Curcular1509	chr15:73052748-73067438	14691	4	ADPGK	cover
Curcular1748	chr2:44428325-44436466	8142	4	PPM1B	cover
Curcular1431	chr2:170411634-170419860	8227	4	FASTKD1	cover
Curcular1618	chr6:43106587-43107263	677	4	PTK7	cover
Curcular1513	chr20:10536879-10541468	4590	4	SLX4IP	cover
Curcular1546	chr22:41521868-41531910	10043	4	EP300	cover
Curcular1702	chr15:90610342-90611827	1486	4	ZNF710	cover
Curcular1490	chr4:183245099-183245405	307	4	TENM3	join
Curcular1912	chr7:77200395-77221573	21179	4	PTPN12,PTPN12	cover
Curcular1816	chr2:32602656-32679010	76355	4	BIRC6	cover
Curcular1419	chr21:27269885-27284274	14390	4	APP,APP	cover
Curcular1578	chr1:219963690-219965397	1708	4	RNU5F-1	near(distance:-81222)
Curcular1705	chr16:1004357-1004666	310	4	LMF1,LMF1	cover
Curcular1341	chr13:79209245-79219132	9888	4	RNF219	cover
Curcular1782	chr16:21531149-21922692	391544	4	OTOA,LOC101927814,METTL9,METTL9,IGSF6,OTOA,RRN3P1	cover
Curcular1483	chr5:145858056-145872601	14546	4	TCERG1	cover
Curcular1676	chr20:2097312-2098061	750	4	STK35	cover
Curcular2199	chr15:28517361-28822083	304723	3	MIR4509-3,GOLGA8G,GOLGA8F,GOLGA8G,MIR4509-3,GOLGA8F	cover
Curcular2484	chr2:97399256-97400263	1008	3	LMAN2L	cover
Curcular2315	chr18:48444480-48466756	22277	3	ME2	cover
Curcular2019	chr3:123649949-123667979	18031	3	CCDC14	cover
Curcular2685	chr6:20781376-20955816	174441	3	CDKAL1	cover
Curcular2099	chr6:167435897-167458064	22168	3	FGFR1OP	join
Curcular2885	chr12:129299320-129299615	296	3	SLC15A4	cover
Curcular2952	chr17:62515439-62525545	10107	3	CEP95	cover
Curcular2381	chr13:20534098-20580726	46629	3	ZMYM2,ZMYM2,ZMYM2	cover
Curcular2170	chr8:52744004-52773806	29803	3	PCMTD1	cover
Curcular2711	chr3:56703728-56707753	4026	3	FAM208A	cover
Curcular2853	chr2:190656516-190670480	13965	3	PMS1	cover
Curcular2577	chr2:99786013-99787892	1880	3	MITD1	cover
Curcular2529	chr12:26208212-26220646	12435	3	RASSF8,RASSF8,RASSF8,RASSF8	cover
Curcular2623	chr17:80960549-81006661	46113	3	B3GNTL1	cover
Curcular3092	chr11:33307959-33350179	42221	3	HIPK3	cover
Curcular2583	chr3:49928630-49929271	642	3	MST1R	cover
Curcular2477	chr20:34446224-34459751	13528	3	PHF20	cover
Curcular2020	chr13:42439872-42443325	3454	3	VWA8,VWA8	cover
Curcular2017	chr2:32716492-32718734	2243	3	BIRC6	cover
Curcular2918	chr7:103777228-103805730	28503	3	ORC5	cover
Curcular2310	chr2:231222520-231236366	13847	3	SP140L	cover
Curcular2582	chr9:91943575-91943801	227	3	SECISBP2	cover
Curcular2714	chr15:41377567-41379880	2314	3	INO80	cover
Curcular2396	chr3:37089010-37090508	1499	3	MLH1	cover
Curcular2914	chr9:20715321-20770237	54917	3	FOCAD,MIR491	cover
Curcular3014	chr17:60111148-60112969	1822	3	MED13	cover
Curcular2151	chr1:41474466-41475261	796	3	CTPS1	cover
Curcular3043	chr1:109427897-109446876	18980	3	GPSM2	cover
Curcular2878	chr10:79741912-79744056	2145	3	POLR3A	cover
Curcular2801	chr11:68115315-68157520	42206	3	LRP5	cover
Curcular2802	chr11:120335946-120338017	2072	3	ARHGEF12	cover
Curcular2645	chr4:56277781-56290810	13030	3	TMEM165	cover
Curcular2527	chr4:48686690-48712715	26026	3	FRYL	cover
Curcular2081	chr1:32373262-32385259	11998	3	PTP4A2	cover
Curcular2069	chr5:38991051-39003724	12674	3	RICTOR	cover
Curcular2370	chr13:20576990-20580726	3737	3	ZMYM2,ZMYM2,ZMYM2	cover
Curcular2500	chr3:47762156-47814426	52271	3	SMARCC1	cover
Curcular2516	chr16:1364021-1370518	6498	3	UBE2I,UBE2I	cover
Curcular3102	chr20:34317231-34320054	2824	3	RBM39	cover
Curcular2675	chr3:122160885-122172848	11964	3	KPNA1	cover
Curcular3024	chr4:83778105-83778917	813	3	SEC31A,SEC31A,SEC31A	cover
Curcular2423	chr1:150464887-150469384	4498	3	TARS2	cover
Curcular1944	chr22:46085592-46088958	3367	3	ATXN10	cover
Curcular2937	chr17:76000251-76027923	27673	3	TNRC6C	join
Curcular2735	chr3:120469370-120469847	478	3	GTF2E1	cover
Curcular2928	chr18:2666156-2674144	7989	3	SMCHD1	cover
Curcular2160	chr3:126348222-126366139	17918	3	TXNRD3	cover
Curcular2824	chr20:13539655-13610799	71145	3	TASP1	cover
Curcular2692	chr5:137733867-137750928	17062	3	KDM3B	cover
Curcular2091	chr3:47079156-47088111	8956	3	SETD2	cover
Curcular2671	chr17:80721841-80730383	8543	3	TBCD	cover
Curcular2232	chr13:23927924-23945304	17381	3	SACS,SACS	cover
Curcular3082	chr17:65850056-65850878	823	3	BPTF	cover
Curcular2012	chr15:78885434-78893729	8296	3	CHRNA3	cover
Curcular3027	chr10:101728872-101731891	3020	3	DNMBP	cover
Curcular3015	chr8:101721361-101725409	4049	3	PABPC1	cover
Curcular1983	chr12:120995085-120995485	401	3	RNF10	cover
Curcular2208	chr11:70176279-70181800	5522	3	PPFIA1	cover
Curcular2153	chr10:135211939-135213157	1219	3	MTG1	cover
Curcular2131	chr11:63662631-63663105	475	3	MARK2	cover
[truncated: 4,828 more rows]

## Sheet: DKO1.exo.1.txt
name	position	length	H2T-reads	gene	status
Curcular1	chr5:95091100-95099324	8225	15	RHOBTB3	cover
Curcular2	chr7:158552177-158557544	5368	10	ESYT2	cover
Curcular3	chr4:144464662-144465125	464	9	SMARCA5	cover
Curcular7	chr9:37126309-37126939	631	8	ZCCHC7,ZCCHC7	cover
Curcular6	chr18:74679400-74679637	238	8	ZNF236	cover
Curcular4	chr4:187627717-187630999	3283	8	FAT1	cover
Curcular5	chr14:32559708-32563592	3885	8	ARHGAP5	cover
Curcular8	chr14:32559708-32586493	26786	7	ARHGAP5	cover
Curcular11	chr4:2338412-2338708	297	7	ZFYVE28,ZFYVE28,ZFYVE28	cover
Curcular10	chr19:3623686-3624160	475	7	CACTIN,CACTIN	cover
Curcular12	chr5:124036707-124036962	256	7	ZNF608	cover
Curcular9	chr5:65288538-65290692	2155	7	ERBB2IP	cover
Curcular13	chr15:59204762-59205895	1134	6	SLTM	cover
Curcular15	chr9:32192793-32193154	362	6	ACO1	near(distance:-191447)
Curcular18	chr4:40892381-40947087	54707	6	APBB2	cover
Curcular17	chr5:2145786-2146593	808	6	LOC100506858	near(distance:-157241)
Curcular14	chr1:121484293-121485311	1019	6	EMBP1	near(distance:170607)
Curcular73	chr10:86177525-86237418	59894	6	CCSER2	cover
Curcular16	chr1:7715184-7715693	510	6	CAMTA1	cover
Curcular22	chr22:18359816-18360283	468	5	MICAL3,MICAL3	cover
Curcular29	chr17:72728667-72728956	290	5	RAB37	cover
Curcular19	chr13:20205630-20224400	18771	5	MPHOSPH8	join
Curcular34	chr9:138773479-138774924	1446	5	CAMSAP1	cover
Curcular24	chr11:1000432-1003804	3373	5	AP2A2	cover
Curcular27	chr22:42204879-42206295	1417	5	CCDC134	cover
Curcular28	chr8:142264088-142264728	641	5	SLC45A4	cover
Curcular35	chr13:114579227-114579549	323	5	GAS6-AS2	near(distance:9422)
Curcular20	chr5:167915607-167921655	6049	5	RARS	cover
Curcular30	chr2:72361890-72362548	659	5	CYP26B1	cover
Curcular32	chr10:33552574-33552801	228	5	NRP1	cover
Curcular23	chr19:18650181-18650530	350	5	FKBP8	cover
Curcular21	chr19:41884186-41884424	239	5	TMEM91,TMEM91,TMEM91	cover
Curcular33	chr16:51992896-51993253	358	5	C16orf97	near(distance:-67011)
Curcular31	chr7:66038402-66041919	3518	5	LOC493754	cover
Curcular25	chr10:46135264-46148507	13244	5	ZFAND4	cover
Curcular26	chr1:1586823-1650894	64072	5	CDK11B,SLC35E2B,MMP23A	cover
Curcular36	chr18:77479387-77479717	331	4	CTDP1	cover
Curcular55	chr18:19345733-19399607	53875	4	MIB1	cover
Curcular57	chr1:235582788-235594119	11332	4	TBCE	cover
Curcular79	chr19:40964062-40964452	391	4	BLVRB	cover
Curcular48	chr6:7899851-7904907	5057	4	BLOC1S5-TXNDC5,TXNDC5	cover
Curcular68	chr9:111812563-111826847	14285	4	TMEM245	cover
Curcular51	chr10:24783429-24790474	7046	4	KIAA1217,KIAA1217	cover
Curcular78	chr2:242079936-242082489	2554	4	PASK,PASK	cover
Curcular69	chr2:121316795-121317076	282	4	LINC01101	near(distance:92870)
Curcular40	chr10:6428895-6429127	233	4	PRKCQ	near(distance:-39978)
Curcular41	chr22:24133943-24159123	25181	4	SMARCB1	cover
Curcular64	chr22:46202839-46207673	4835	4	ATXN10	cover
Curcular60	chr16:89371614-89383483	11870	4	ANKRD11	cover
Curcular70	chr11:109745238-109745623	386	4	ZC3H12C	near(distance:-218464)
Curcular47	chr3:56626998-56628056	1059	4	CCDC66	cover
Curcular72	chr6:47251674-47254331	2658	4	TNFRSF21	cover
Curcular54	chr17:57153008-57157238	4231	4	TRIM37,TRIM37	cover
Curcular71	chr1:114267381-114281421	14041	4	PHTF1	cover
Curcular58	chr22:41752649-41753285	637	4	ZC3H7B	cover
Curcular46	chr2:71653973-71661933	7961	4	ZNF638	cover
Curcular44	chr6:80910651-80947387	36737	4	BCKDHB	cover
Curcular80	chr18:9533396-9535991	2596	4	RALBP1	cover
Curcular43	chr1:21267984-21268823	840	4	EIF4G3	cover
Curcular53	chr14:102506573-102507010	438	4	DYNC1H1	cover
Curcular50	chr20:16359450-16362392	2943	4	KIF16B	cover
Curcular74	chr6:169060331-169060594	264	4	SMOC2	cover
Curcular61	chr5:137904614-137906830	2217	4	HSPA9	cover
Curcular38	chr1:24538795-24538956	162	4	LOC284632	near(distance:615)
Curcular37	chr1:94341824-94343418	1595	4	DNTTIP2	cover
Curcular66	chr12:129293333-129299615	6283	4	SLC15A4	cover
Curcular49	chr16:89805886-89806095	210	4	ZNF276,FANCA,ZNF276	cover
Curcular67	chr2:39259817-39260166	350	4	SOS1	cover
Curcular39	chr18:108835-109105	271	4	ROCK1P1	join
Curcular62	chr3:33109722-33110462	741	4	GLB1	cover
Curcular65	chr5:41794105-41807540	13436	4	OXCT1	cover
Curcular77	chr15:22990057-22993155	3099	4	CYFIP1,CYFIP1	cover
Curcular75	chr9:140685300-140695436	10137	4	EHMT1	cover
Curcular52	chr2:61340905-61345251	4347	4	KIAA1841,KIAA1841	cover
Curcular56	chr18:46284290-46288060	3771	4	CTIF	cover
Curcular42	chr9:113734353-113735838	1486	4	LPAR1	cover
Curcular59	chr3:63898264-63898901	638	4	ATXN7	cover
Curcular76	chr5:70798426-70812098	13673	4	BDP1	cover
Curcular63	chr4:183245099-183245405	307	4	TENM3	join
Curcular45	chr19:3660964-3661999	1036	4	PIP5K1C,PIP5K1C	cover
Curcular154	chr19:18648411-18649246	836	3	FKBP8	cover
Curcular135	chr6:167435897-167458064	22168	3	FGFR1OP	join
Curcular176	chr5:132227856-132228810	955	3	AFF4	cover
Curcular114	chr7:137669892-137670360	469	3	CREB3L2,CREB3L2	cover
Curcular85	chr1:59805630-59812070	6441	3	FGGY,FGGY,FGGY	cover
Curcular110	chr7:127752203-127758786	6584	3	SND1	near(distance:19544)
Curcular120	chr11:113194010-113205759	11750	3	TTC12	cover
Curcular102	chr3:162241774-162242157	384	3	LINC01192	near(distance:-652874)
Curcular121	chr2:121036194-121047333	11140	3	RALB	cover
Curcular130	chr14:64884606-64894191	9586	3	MTHFD1,MIR548AZ	cover
Curcular119	chr4:77222591-77222847	257	3	FAM47E-STBD1	cover
Curcular153	chr8:128902835-128903244	410	3	PVT1	join
Curcular165	chr13:79896484-79953042	56559	3	RBM26	cover
Curcular128	chr3:47466975-47470160	3186	3	SCAP	cover
Curcular168	chr6:74175932-74176329	398	3	MTO1	cover
Curcular111	chr3:195435005-195435712	708	3	LINC00969	cover
Curcular115	chr6:4891947-4892613	667	3	CDYL,CDYL	cover
Curcular107	chr8:48192450-48353104	160655	3	SPIDR	cover
Curcular166	chr16:56419831-56423287	3457	3	AMFR	cover
Curcular129	chr13:99536067-99537346	1280	3	DOCK9,DOCK9	cover
Curcular148	chr9:19200867-19378876	178010	3	DENND4C	cover
Curcular145	chr3:196118684-196129890	11207	3	UBXN7	cover
Curcular146	chr10:134177857-134178333	477	3	LRRC27	cover
Curcular90	chr5:37213661-37224842	11182	3	C5orf42	cover
Curcular152	chr3:49362135-49365249	3115	3	USP4	cover
Curcular87	chr19:13064954-13065340	387	3	GADD45GIP1	join
Curcular131	chr8:141828376-141874498	46123	3	PTK2	cover
Curcular84	chr1:117944808-117963271	18464	3	MAN1A2	cover
Curcular139	chr19:58904343-58904854	512	3	RPS5	cover
Curcular113	chr14:56078737-56086030	7294	3	KTN1	cover
Curcular92	chr19:2213538-2214595	1058	3	DOT1L	cover
Curcular127	chr8:48685741-48694989	9249	3	PRKDC	cover
Curcular105	chr4:1219148-1235307	16160	3	CTBP1	cover
Curcular109	chr5:179134133-179136060	1928	3	CANX	cover
Curcular91	chr12:127463696-127464053	358	3	LOC101927592	cover
Curcular117	chr7:45650395-45650693	299	3	ADCY1,ADCY1	cover
Curcular167	chr19:47865733-47865950	218	3	DHX34	cover
Curcular157	chr3:194663991-194664200	210	3	XXYLT1	near(distance:-124813)
Curcular123	chr1:171653338-171653883	546	3	VAMP4	near(distance:-15413)
Curcular158	chr7:506991-507296	306	3	PDGFA	near(distance:-29601)
Curcular162	chr1:121484052-121485070	1019	3	EMBP1	near(distance:170366)
Curcular126	chr10:30611320-30630569	19250	3	MTPAP	cover
Curcular81	chr16:22277711-22291697	13987	3	EEF2K	cover
Curcular132	chr2:136505837-136530117	24281	3	UBXN4	cover
Curcular88	chr12:124203170-124209338	6169	3	ATP6V0A2	cover
Curcular149	chr12:109687789-109696913	9125	3	ACACB	cover
Curcular112	chr6:166829530-166829724	195	3	RPS6KA2	cover
Curcular104	chr21:18920567-18920893	327	3	CXADR,CXADR	cover
Curcular142	chr15:90414707-90432372	17666	3	C15orf38-AP3S2,AP3S2	cover
Curcular124	chr7:91924203-91936970	12768	3	ANKIB1	cover
Curcular160	chr10:126727566-126822181	94616	3	CTBP2,CTBP2	cover
Curcular118	chr22:39534641-39537441	2801	3	CBX7	cover
Curcular125	chr6:30037524-30037721	198	3	PPP1R11	cover
Curcular170	chr2:209200030-209212747	12718	3	PIKFYVE	cover
Curcular138	chr19:11526613-11527733	1121	3	RGL3	cover
Curcular97	chr1:121484542-121485220	679	3	EMBP1	near(distance:170856)
Curcular174	chr3:47651556-47680270	28715	3	SMARCC1	cover
Curcular150	chr4:178274462-178281831	7370	3	NEIL3	cover
Curcular137	chr2:220889354-221103019	213666	3	MIR4268	near(distance:118068)
Curcular83	chr14:73459851-73460065	215	3	ZFYVE1	cover
Curcular144	chr1:27056142-27059283	3142	3	ARID1A	cover
Curcular171	chr9:95018962-95032265	13304	3	IARS	cover
Curcular106	chr3:73614970-73615171	202	3	LOC101927296,PDZRN3	cover
Curcular101	chr5:139819704-139828890	9187	3	ANKHD1-EIF4EBP3,ANKHD1,ANKHD1	cover
Curcular169	chr7:99621042-99621930	889	3	ZKSCAN1	cover
Curcular98	chr5:76342172-76344097	1926	3	AGGF1	cover
Curcular103	chr4:56225513-56230438	4926	3	SRD5A3	cover
Curcular136	chr1:233750008-233750219	212	3	KCNK1	cover
Curcular133	chr10:106037652-106039229	1578	3	GSTO2	cover
Curcular95	chr19:1031070-1032695	1626	3	CNN2	cover
Curcular94	chr6:160412254-160445708	33455	3	IGF2R,AIRN	cover
Curcular151	chr6:158733083-158735300	2218	3	TULP4	join
Curcular96	chr22:46085592-46114373	28782	3	ATXN10	cover
Curcular122	chr10:17101054-17101379	326	3	CUBN	cover
Curcular99	chr5:140909170-140963182	54013	3	DIAPH1,LOC100505658	cover
Curcular159	chr15:68882146-68882542	397	3	CORO2B	cover
Curcular82	chr5:127507359-127514381	7023	3	SLC12A2	cover
Curcular93	chr22:19164138-19165378	1241	3	SLC25A1	cover
Curcular156	chr17:78022382-78024082	1701	3	CCDC40	cover
Curcular163	chr1:193110980-193121574	10595	3	CDC73	cover
Curcular116	chr20:34309662-34313077	3416	3	RBM39	cover
Curcular172	chr5:89464436-89464798	363	3	LINC01339	cover
Curcular173	chr1:202912886-202915738	2853	3	ADIPOR1	cover
Curcular175	chr21:45176664-45176853	190	3	PDXK	cover
Curcular86	chr19:311845-313643	1799	3	MIER2	cover
Curcular143	chr8:48192450-48511758	319309	3	SPIDR	cover
Curcular134	chrY:28792222-28813078	20857	3	TTTY3	near(distance:912687)
Curcular161	chr9:130931331-130943078	11748	3	CIZ1,CIZ1,CIZ1	cover
Curcular164	chr12:80740015-80740201	187	3	OTOGL	cover
Curcular147	chr14:34203012-34203204	193	3	NPAS3	cover
Curcular89	chr7:52990778-52990976	199	3	POM121L12	near(distance:-112373)
Curcular100	chr16:364543-397106	32564	3	AXIN1	cover
Curcular141	chr8:56331118-56331331	214	3	XKR4	cover
Curcular155	chr12:105304438-105304776	339	3	SLC41A2	cover
Curcular140	chr8:42716888-42725255	8368	3	RNF170,RNF170	cover
Curcular108	chr11:18010144-18014540	4397	3	SERGEF	cover
Curcular490	chr9:134312007-134314448	2442	2	PRRC2B	cover
Curcular257	chr20:24309375-24309922	548	2	FLJ33581	near(distance:104151)
Curcular240	chr6:28215845-28217612	1768	2	ZKSCAN4	cover
Curcular229	chr16:2283648-2283864	217	2	E4F1	cover
Curcular497	chr5:127510233-127522355	12123	2	SLC12A2	cover
Curcular428	chr6:149833291-149838586	5296	2	PPIL4	cover
Curcular311	chr20:45891032-45905539	14508	2	ZMYND8	cover
Curcular401	chr5:154169885-154183305	13421	2	LARP1	cover
Curcular349	chr18:12999420-13008630	9211	2	CEP192	cover
Curcular441	chr1:14057495-14075982	18488	2	PRDM2	cover
Curcular381	chr12:28408514-28515448	106935	2	CCDC91	join
Curcular189	chr18:29756215-29760159	3945	2	MEP1B	near(distance:-9828)
Curcular502	chr22:18359546-18360247	702	2	MICAL3,MICAL3	cover
Curcular409	chr2:165378490-165383645	5156	2	GRB14	cover
Curcular199	chr2:58453863-58459247	5385	2	FANCL	cover
Curcular351	chr8:22333256-22333592	337	2	PPP3CC	cover
Curcular518	chr1:155731981-155784240	52260	2	GON4L,GON4L	cover
Curcular356	chr2:217279447-217311881	32435	2	SMARCAL1	cover
Curcular372	chr10:75296027-75299351	3325	2	USP54	cover
Curcular521	chr7:18886849-18887240	392	2	HDAC9	cover
Curcular346	chr1:10463128-10464336	1209	2	PGD	cover
Curcular472	chr16:69404386-69406258	1873	2	TERF2	cover
Curcular458	chr1:51736823-51737145	323	2	RNF11	cover
Curcular343	chr17:43552466-43553092	627	2	MIR4315-2,PLEKHM1	cover
Curcular434	chr3:51477782-51517852	40071	2	VPRBP	cover
Curcular268	chr19:4941540-4941943	404	2	UHRF1,UHRF1	cover
Curcular480	chr12:49333438-49334971	1534	2	ARF3	cover
Curcular348	chr8:37623044-37623873	830	2	PROSC	cover
Curcular408	chr20:2944918-2945848	931	2	PTPRA,PTPRA	cover
Curcular319	chr10:99196174-99197507	1334	2	EXOSC1	cover
Curcular305	chr5:10679793-10679997	205	2	DAP	cover
Curcular209	chr1:82058067-82058622	556	2	LOC101927434	near(distance:34680)
Curcular251	chr4:179863252-179863564	313	2	LINC01098	near(distance:951348)
Curcular193	chr22:40915468-40948371	32904	2	MKL1,LOC101927257	cover
Curcular373	chr1:6679863-6680397	535	2	PHF13	cover
Curcular402	chr2:32142995-32157204	14210	2	MEMO1	cover
Curcular421	chr1:171504567-171535982	31416	2	PRRC2C	cover
Curcular323	chr14:69583083-69589077	5995	2	DCAF5,DCAF5,DCAF5	cover
Curcular476	chr20:48253878-48263615	9738	2	B4GALT5	cover
Curcular292	chr17:58577760-58591799	14040	2	APPBP2	cover
Curcular414	chr3:113560992-113561496	505	2	GRAMD1C	cover
Curcular397	chr5:43294158-43299077	4920	2	HMGCS1	cover
Curcular499	chr5:132400672-132406188	5517	2	HSPA4	cover
Curcular459	chr10:59260110-59260458	349	2	MIR3924	near(distance:195791)
Curcular362	chr10:96234425-96260084	25660	2	TBC1D12	cover
Curcular367	chr15:49429347-49431850	2504	2	COPS2	cover
Curcular395	chr3:157839892-157841780	1889	2	RSRC1	cover
Curcular347	chr15:50940884-50955243	14360	2	TRPM7	cover
Curcular285	chrX:18917137-18917344	208	2	PHKA2	cover
Curcular212	chr19:19750894-19751380	487	2	GMIP	cover
Curcular481	chr3:14896810-14897301	492	2	FGD5	cover
Curcular377	chr12:112750821-112757546	6726	2	HECTD4	cover
Curcular411	chr8:59254453-59254972	520	2	UBXN2B	near(distance:-68851)
Curcular205	chr19:34922766-34957919	35154	2	UBA2	cover
Curcular406	chr20:50329505-50346517	17013	2	ATP9A	cover
Curcular184	chr22:31858918-31859119	202	2	EIF4ENIF1	cover
Curcular223	chr18:19345733-19359646	13914	2	MIB1	cover
Curcular249	chr1:233482188-233490757	8570	2	KIAA1804	cover
Curcular526	chr9:135461881-135463486	1606	2	BARHL1	cover
Curcular510	chr10:30625732-30630569	4838	2	MTPAP	cover
Curcular405	chr12:21011820-21172314	160495	2	SLCO1B7,SLCO1B3	join
Curcular355	chr15:42211492-42211737	246	2	EHD4	cover
Curcular248	chr1:24021148-24022873	1726	2	RPL11	cover
Curcular261	chr3:58242289-58253072	10784	2	ABHD6	cover
Curcular420	chr10:112356156-112358048	1893	2	SMC3	cover
Curcular437	chr16:4950831-4952527	1697	2	PPL	cover
Curcular219	chr10:105199503-105200607	1105	2	PDCD11	cover
Curcular371	chr8:68169967-68200300	30334	2	ARFGEF1	cover
Curcular442	chr1:32653555-32655850	2296	2	TXLNA	cover
Curcular309	chr17:4637702-4638803	1102	2	CXCL16	cover
Curcular269	chr3:194325016-194331749	6734	2	TMEM44	cover
Curcular246	chr3:31917925-31921322	3398	2	OSBPL10	cover
Curcular387	chr1:243579004-243589860	10857	2	SDCCAG8	cover
Curcular374	chr11:120957487-120961046	3560	2	TBCEL	join
Curcular400	chr6:99924019-99958106	34088	2	USP45	cover
Curcular331	chr5:78734833-78752841	18009	2	HOMER1	cover
Curcular284	chr1:1158624-1159348	725	2	SDF4	cover
Curcular334	chr11:118261372-118276424	15053	2	LOC100131626	cover
Curcular256	chr22:18359510-18359896	387	2	MICAL3,MICAL3	cover
Curcular443	chr14:102659800-102664184	4385	2	WDR20,WDR20	cover
Curcular384	chr3:33661095-33663772	2678	2	CLASP2,CLASP2	cover
Curcular321	chr17:49954789-49955122	334	2	CA10	cover
Curcular239	chr1:33237008-33237310	303	2	KIAA1522,KIAA1522	cover
Curcular231	chr10:24813252-24817048	3797	2	KIAA1217,KIAA1217	cover
Curcular435	chr11:118771749-118772228	480	2	BCL9L	cover
Curcular275	chr12:89744365-89744802	438	2	DUSP6	cover
Curcular404	chr3:56599666-56601081	1416	2	CCDC66	cover
Curcular222	chr17:34864901-34867294	2394	2	MYO19	cover
Curcular407	chr2:201681829-201686028	4200	2	BZW1	cover
Curcular336	chr8:47173726-47174463	738	2	LINC00293	near(distance:-578045)
Curcular252	chr19:15378227-15383944	5718	2	BRD4	cover
Curcular250	chr21:34804484-34805178	695	2	IFNGR2	cover
Curcular507	chr6:86227474-86239993	12520	2	SNX14	cover
Curcular412	chr11:78809576-78809900	325	2	TENM4	cover
Curcular366	chr19:11230768-11231198	431	2	LDLR	cover
Curcular353	chr14:69679250-69697315	18066	2	EXD2	cover
Curcular236	chr4:48686690-48712715	26026	2	FRYL	cover
Curcular247	chr7:11021999-11030474	8476	2	PHF14	cover
Curcular450	chr5:72370569-72373320	2752	2	FCHO2	cover
Curcular235	chr7:6631277-6631498	222	2	C7orf26	cover
Curcular430	chr14:92465584-92478139	12556	2	TRIP11	cover
Curcular527	chr12:109052516-109055936	3421	2	CORO1C,CORO1C	cover
Curcular279	chr17:58711214-58725443	14230	2	PPM1D	cover
Curcular333	chr22:50181038-50187942	6905	2	BRD1	cover
Curcular498	chr15:93540187-93541851	1665	2	CHD2	cover
Curcular501	chr12:6427487-6428211	725	2	PLEKHG6,PLEKHG6	cover
Curcular392	chr6:160201475-160205099	3625	2	TCP1	cover
Curcular431	chr7:139083345-139094400	11056	2	C7orf55-LUC7L2,LUC7L2	cover
Curcular426	chr11:69229773-69230027	255	2	LINC01488	near(distance:-70302)
Curcular461	chr13:42149876-42150222	347	2	VWA8	cover
Curcular524	chr16:86409575-86409940	366	2	LINC00917	near(distance:30290)
Curcular178	chr6:131481199-131490413	9215	2	AKAP7	cover
Curcular318	chrX:21869627-21871621	1995	2	MBTPS2	cover
Curcular203	chr1:32384571-32385259	689	2	PTP4A2	cover
Curcular486	chr15:93540187-93545547	5361	2	CHD2	cover
Curcular282	chr1:76252856-76253483	628	2	RABGGTB	cover
Curcular195	chr1:67411836-67425429	13594	2	MIER1	cover
Curcular202	chr18:29426679-29429702	3024	2	TRAPPC8	cover
Curcular238	chr13:114579193-114579294	102	2	GAS6-AS2	near(distance:9388)
Curcular479	chr9:140637823-140638542	720	2	EHMT1	cover
Curcular463	chr16:960931-1004666	43736	2	LMF1,LMF1-AS1,LMF1	cover
Curcular294	chr2:169308490-169308837	348	2	CERS6	near(distance:-3922)
Curcular322	chr19:46341229-46341873	645	2	SYMPK	cover
Curcular213	chr5:179665332-179668155	2824	2	MAPK9	cover
Curcular225	chr6:135522777-135524462	1686	2	MYB	cover
Curcular342	chr3:196831774-196846401	14628	2	DLG1,DLG1	cover
Curcular446	chr14:104128453-104136620	8168	2	KLC1	cover
Curcular394	chr12:12788711-12788908	198	2	CREBL2	cover
Curcular185	chr9:12524389-12524736	348	2	TYRP1	near(distance:-168650)
Curcular243	chrX:69563749-69640181	76433	2	KIF4A	cover
Curcular200	chr1:95603831-95639445	35615	2	TMEM56,TMEM56-RWDD3	cover
Curcular197	chr12:124130002-124137282	7281	2	GTF2H3	cover
Curcular280	chr19:15366108-15367074	967	2	BRD4	cover
Curcular276	chr5:78585944-78587122	1179	2	JMY	cover
Curcular298	chr22:18165980-18171908	5929	2	BCL2L13	cover
Curcular234	chr13:40293373-40301685	8313	2	COG6	cover
Curcular493	chr1:236966728-236979843	13116	2	MTR	cover
Curcular363	chr1:3444336-3444849	514	2	MEGF6	cover
Curcular263	chr17:79681983-79684891	2909	2	SLC25A10	cover
Curcular509	chr1:91630823-91631037	215	2	HFM1	near(distance:-95286)
Curcular487	chr22:46780440-46785396	4957	2	CELSR1	cover
Curcular183	chr1:29362338-29379824	17487	2	EPB41	cover
Curcular386	chr17:35640168-35646430	6263	2	ACACA,ACACA	cover
Curcular208	chr22:41521868-41536261	14394	2	EP300	cover
Curcular310	chr1:233334685-233372726	38042	2	PCNXL2	cover
Curcular259	chr2:7965379-7965737	359	2	LOC101929551	near(distance:-61161)
Curcular337	chr7:45245690-45246056	367	2	RAMP3	near(distance:21840)
Curcular320	chr1:23356962-23377013	20052	2	KDM1A,MIR3115	cover
Curcular416	chr2:109408131-109432561	24431	2	CCDC138	cover
Curcular423	chr10:120801506-120803654	2149	2	EIF3A	cover
Curcular201	chr3:111918738-111950975	32238	2	SLC9C1	cover
Curcular448	chr10:135122915-135123257	343	2	ZNF511,TUBGCP2	cover
Curcular289	chr19:47425242-47425437	196	2	ARHGAP35	cover
Curcular303	chr6:45699526-45699864	339	2	CLIC5	near(distance:-166326)
Curcular473	chr17:79477186-79477670	485	2	ACTG1	cover
Curcular180	chr11:9492849-9500133	7285	2	ZNF143	cover
Curcular454	chr16:2498856-2499916	1061	2	CCNF	cover
Curcular313	chrX:153740638-153741260	623	2	FAM3A	cover
Curcular418	chr22:28376483-28390641	14159	2	TTC28,TTC28-AS1	cover
Curcular186	chr8:27516146-27516422	277	2	SCARA3	cover
Curcular274	chr14:23378692-23380612	1921	2	RBM23	cover
Curcular495	chr15:40005645-40034101	28457	2	FSIP1	cover
Curcular272	chr5:74130251-74137504	7254	2	FAM169A	cover
Curcular440	chr3:171797144-171851336	54193	2	FNDC3B,FNDC3B	cover
Curcular468	chr11:107916997-107944224	27228	2	CUL5	cover
Curcular210	chr17:30689933-30696801	6869	2	ZNF207	cover
Curcular242	chr19:763935-764271	337	2	MISP	cover
Curcular241	chr15:34376410-34388210	11801	2	EMC7	cover
Curcular475	chr7:127326667-127347701	21035	2	SND1	cover
Curcular232	chr14:45475211-45495075	19865	2	FAM179B	cover
Curcular470	chr5:178989548-178996426	6879	2	RUFY1	cover
Curcular453	chr2:42946128-42950175	4048	2	MTA3	cover
Curcular494	chrX:120283179-120283710	532	2	GLUD2	near(distance:99383)
Curcular478	chr19:44001270-44002028	759	2	PHLDB3	cover
Curcular429	chr17:4856090-4857140	1051	2	ENO3	cover
Curcular393	chr13:40665984-40666205	222	2	LINC00332	near(distance:-89741)
Curcular512	chr9:97041040-97055351	14312	2	ZNF169	cover
Curcular296	chr9:133346184-133346902	719	2	ASS1	cover
Curcular283	chr15:59180584-59186781	6198	2	SLTM	cover
Curcular496	chr12:104728030-104742571	14542	2	TXNRD1,TXNRD1	cover
Curcular215	chr19:17678215-17679522	1308	2	COLGALT1	cover
Curcular516	chr9:33986758-34017187	30430	2	UBAP2	cover
Curcular474	chr15:85223944-85231005	7062	2	SEC11A	cover
Curcular360	chr12:49854553-49884514	29962	2	SPATS2,SPATS2	cover
Curcular267	chr9:128703457-128703842	386	2	PBX3,PBX3	cover
Curcular206	chr6:157150361-157157084	6724	2	ARID1B	cover
Curcular357	chr3:139413158-139413379	222	2	NMNAT3	near(distance:16273)
Curcular315	chr9:104158251-104158611	361	2	MRPL50	cover
Curcular188	chr3:196094899-196129890	34992	2	UBXN7	cover
Curcular439	chr1:44750507-44804994	54488	2	ERI3	cover
Curcular464	chr1:12035195-12035426	232	2	PLOD1	cover
Curcular196	chr8:95683681-95705055	21375	2	ESRP1	cover
Curcular503	chr19:18232495-18235584	3090	2	MAST3	cover
Curcular308	chr3:121950719-121951052	334	2	CASR	cover
Curcular300	chr1:21582440-21586885	4446	2	ECE1,ECE1,ECE1	cover
Curcular525	chr15:67046681-67047371	691	2	SMAD6	cover
Curcular317	chr1:159888553-159890327	1775	2	TAGLN2,TAGLN2	cover
Curcular211	chr19:49348627-49355583	6957	2	PLEKHA4	cover
Curcular376	chr10:11287339-11287693	355	2	CELF2,CELF2	cover
Curcular436	chr8:4325942-4326673	732	2	CSMD1	cover
Curcular187	chr19:45211133-45211459	327	2	CEACAM16	cover
Curcular341	chr4:20940017-20940362	346	2	KCNIP4,KCNIP4	cover
Curcular326	chr6:7303783-7310262	6480	2	SSR1	cover
Curcular224	chr1:42730786-42744455	13670	2	FOXJ3,FOXJ3	cover
Curcular290	chr17:7847472-7849241	1770	2	CNTROB	cover
Curcular485	chr2:64083440-64085070	1631	2	UGP2	cover
Curcular297	chr10:103427643-103436193	8551	2	FBXW4	cover
Curcular358	chr9:5825092-5831028	5937	2	ERMP1	cover
Curcular340	chr2:32800223-32842894	42672	2	BIRC6	cover
Curcular389	chr2:200245087-200298237	53151	2	SATB2,SATB2	cover
Curcular375	chrX:134679348-134683730	4383	2	DDX26B	cover
Curcular288	chr9:137606339-137606623	285	2	COL5A1	cover
Curcular335	chr9:35657752-35658017	266	2	RMRP	join
Curcular506	chr4:108843888-108844223	336	2	LOC101929595	cover
Curcular194	chr5:134076753-134079742	2990	2	CAMLG	cover
Curcular410	chr14:21461277-21463060	1784	2	METTL17	cover
Curcular214	chr12:51467606-51467865	260	2	CSRNP2,CSRNP2	cover
Curcular182	chr11:34837229-34837883	655	2	APIP	near(distance:-65960)
Curcular216	chr22:23615268-23615961	694	2	BCR	cover
Curcular286	chr16:71799392-71803602	4211	2	AP1G1	cover
Curcular520	chr3:48509342-48510544	1203	2	SHISA5,SHISA5,SHISA5	cover
Curcular314	chr17:63553924-63554854	931	2	AXIN2	cover
Curcular427	chr3:56694759-56707753	12995	2	FAM208A	cover
Curcular523	chr1:121484973-121485311	339	2	EMBP1	near(distance:171287)
Curcular204	chr9:114202652-114206774	4123	2	KIAA0368	cover
Curcular438	chr12:75047604-75047957	354	2	ATXN7L3B	near(distance:112372)
Curcular368	chr11:34218872-34226237	7366	2	ABTB2	cover
Curcular457	chr11:63667346-63668080	735	2	MARK2	cover
Curcular338	chr1:43834060-43838338	4279	2	ELOVL1	near(distance:315)
Curcular467	chr2:39052989-39053831	843	2	DHX57	cover
Curcular445	chr1:115276353-115280693	4341	2	CSDE1	cover
Curcular328	chr10:74100547-74100928	382	2	DNAJB12	cover
Curcular369	chr5:226043-236665	10623	2	SDHA	cover
Curcular399	chr19:15233504-15234387	884	2	ILVBL	cover
Curcular444	chr6:52132663-52134024	1362	2	MCM3	cover
Curcular329	chr2:58285533-58287336	1804	2	VRK2,VRK2	cover
Curcular447	chr2:46313347-46343676	30330	2	PRKCE	cover
Curcular325	chr8:90734243-90737869	3627	2	LOC101929709	cover
Curcular388	chr14:71880665-71996087	115423	2	LOC145474	cover
Curcular218	chr1:200620391-200620749	359	2	DDX59	cover
Curcular383	chr3:51575514-51624575	49062	2	RAD54L2	join
Curcular278	chr11:70200407-70202360	1954	2	PPFIA1	cover
Curcular291	chr9:100745808-100746006	199	2	ANP32B	cover
Curcular403	chr12:112130501-112130700	200	2	ACAD10	cover
Curcular332	chr1:156746522-156752121	5600	2	PRCC	cover
Curcular471	chr13:109946019-109946919	901	2	MYO16	near(distance:85664)
Curcular424	chr6:150094115-150094456	342	2	PCMT1	cover
Curcular456	chr7:128038609-128040540	1932	2	IMPDH1,IMPDH1	cover
Curcular339	chr12:109046048-109048186	2139	2	CORO1C,CORO1C	cover
Curcular262	chr14:35252968-35272194	19227	2	BAZ1A	cover
Curcular484	chr1:245165423-245180628	15206	2	EFCAB2,EFCAB2,EFCAB2	cover
Curcular466	chr6:16658007-16753578	95572	2	ATXN1	cover
Curcular255	chr22:18273968-18324783	50816	2	MICAL3	cover
Curcular354	chr2:185554419-185554754	336	2	ZNF804A	cover
Curcular179	chr11:66254011-66255478	1468	2	DPP3	cover
Curcular483	chr12:104682711-104683322	612	2	TXNRD1,TXNRD1	cover
Curcular230	chr17:41955283-41958933	3651	2	MPP2,MPP2	cover
Curcular266	chr5:145634506-145638156	3651	2	RBM27	cover
Curcular491	chr1:24538765-24538926	162	2	LOC284632	near(distance:585)
Curcular304	chr4:7726372-7726567	196	2	SORCS2	cover
Curcular330	chr12:120927694-121283842	356149	2	MIR4700,DYNLL1,RNF10,MLEC,ACADS,UNC119B,CABP1,POP5,DYNLL1-AS1,COQ5	cover
Curcular415	chr1:110699110-110699466	357	2	SLC6A17	cover
Curcular237	chr15:66170140-66180187	10048	2	RAB11A	cover
Curcular228	chr1:6282625-6283017	393	2	ICMT	cover
Curcular220	chr14:68005125-68008710	3586	2	PLEKHH1	cover
Curcular217	chr12:54628416-54628724	309	2	CBX5,CBX5,CBX5	cover
Curcular432	chr12:28603119-28603336	218	2	CCDC91	cover
Curcular301	chr14:54941308-54942881	1574	2	GMFB	cover
Curcular254	chr14:71880665-71884913	4249	2	SNORD56B	near(distance:15541)
Curcular469	chr20:35835676-35854205	18530	2	RPN2	cover
Curcular264	chr11:128910823-128936763	25941	2	ARHGAP32	cover
Curcular258	chr22:41564213-41564550	338	2	EP300	cover
Curcular365	chr1:179316735-179320597	3863	2	SOAT1	cover
Curcular302	chr5:167880973-167887747	6775	2	WWC1	cover
Curcular192	chr9:127670656-127674305	3650	2	GOLGA1	cover
Curcular422	chr1:231930988-231954263	23276	2	DISC2,TSNAX-DISC1,DISC1,TSNAX-DISC1	cover
Curcular299	chr6:169643076-169643223	148	2	THBS2	cover
Curcular385	chr11:1016857-1017363	507	2	MUC6	cover
Curcular227	chr11:64026915-64027095	181	2	PLCB3	cover
Curcular477	chr12:109464158-109464550	393	2	USP30	cover
Curcular425	chr1:145441567-145442006	440	2	TXNIP,NBPF10,NBPF20,NBPF8	cover
Curcular396	chr1:171493960-171502100	8141	2	PRRC2C	cover
Curcular191	chr16:11017484-11017670	187	2	CIITA	cover
Curcular451	chr12:116668338-116675510	7173	2	MED13L	cover
Curcular378	chr6:170118884-170125665	6782	2	PHF10	join
Curcular382	chr10:129897422-129917583	20162	2	MKI67	cover
Curcular519	chr5:125689384-125689827	444	2	GRAMD3	near(distance:-5961)
Curcular253	chr2:2312571-2313010	440	2	MYT1L	cover
Curcular345	chr7:141453743-141454089	347	2	SSBP1	near(distance:3455)
Curcular287	chr7:61976785-61977123	339	2	ZNF733P	near(distance:-774547)
Curcular380	chrX:76845304-76889200	43897	2	ATRX	cover
Curcular419	chr3:88104360-88104769	410	2	CGGBP1,CGGBP1	cover
Curcular398	chr2:224862832-224866639	3808	2	SERPINE2	cover
Curcular390	chr9:117399270-117401006	1737	2	C9orf91	cover
Curcular198	chr3:195776790-195776985	196	2	TFRC	cover
Curcular293	chr12:120637113-120638900	1788	2	RPLP0	cover
Curcular460	chr12:118517286-118533584	16299	2	VSIG10	cover
Curcular350	chr10:75830428-75854219	23792	2	VCL	cover
Curcular364	chr14:75505043-75509180	4138	2	MLH3	cover
Curcular465	chr3:121413924-121414220	297	2	GOLGB1	cover
Curcular260	chr15:80491719-80492077	359	2	LINC01314	cover
Curcular517	chr2:58425729-58459247	33519	2	FANCL	cover
Curcular352	chr15:85657104-85664245	7142	2	PDE8A	cover
Curcular306	chr11:3359813-3360165	353	2	ZNF195	near(distance:-18992)
Curcular270	chr21:42609440-42629253	19814	2	BACE2	cover
Curcular295	chr4:6925100-6925838	739	2	TBC1D14	cover
Curcular359	chr19:46341719-46345747	4029	2	SYMPK	cover
Curcular514	chr3:3842195-3842580	386	2	LRRN1	cover
Curcular316	chr3:93714718-93722752	8035	2	ARL13B	cover
Curcular307	chr2:217297441-217303208	5768	2	SMARCAL1	cover
Curcular513	chr8:26505146-26510913	5768	2	DPYSL2,DPYSL2	cover
Curcular449	chr1:10190558-10195244	4687	2	UBE4B	cover
Curcular482	chr11:73814136-73814481	346	2	C2CD3	cover
Curcular413	chr1:121484802-121485311	510	2	EMBP1	near(distance:171116)
Curcular181	chr5:44300677-44300929	253	2	FGF10	near(distance:-4168)
Curcular489	chr9:110062422-110074018	11597	2	RAD23B	cover
Curcular277	chrY:15430819-15431443	625	2	UTY	cover
Curcular221	chr22:36680447-36693019	12573	2	MIR6819,MYH9	cover
Curcular271	chr17:45741525-45752148	10624	2	KPNB1,KPNB1	cover
Curcular488	chr2:70074675-70092107	17433	2	GMCL1	cover
Curcular265	chr12:121002875-121003332	458	2	RNF10	cover
Curcular361	chr4:49566127-49569262	3136	2	CWH43	near(distance:502032)
Curcular452	chr8:56854414-56866543	12130	2	LYN	cover
Curcular515	chr5:137288317-137290065	1749	2	FAM13B	cover
Curcular245	chr1:20503594-20503930	337	2	PLA2G2C	near(distance:1907)
Curcular379	chr19:11759173-11765226	6054	2	ZNF833P	near(distance:-19587)
Curcular522	chr2:11039297-11039621	325	2	KCNF1	near(distance:-12442)
Curcular511	chr13:76134889-76143643	8755	2	UCHL3,UCHL3	cover
Curcular433	chr12:56997143-56999111	1969	2	BAZ2A,BAZ2A	cover
Curcular500	chr6:26031938-26032306	369	2	HIST1H3B	join
Curcular177	chr19:33113328-33116872	3545	2	ANKRD27	cover
Curcular370	chr19:45885785-45889495	3711	2	PPP1R13L,PPP1R13L	cover
Curcular233	chr3:130649260-130660543	11284	2	ATP2C1,ATP2C1,ATP2C1,ATP2C1,ATP2C1,ATP2C1	cover
Curcular508	chr4:25819760-25836945	17186	2	SEL1L3	cover
Curcular244	chr17:100242-100384	143	2	RPH3AL	cover
Curcular226	chr4:150762675-150762893	219	2	DCLK2	near(distance:-236533)
Curcular505	chr10:93756135-93768032	11898	2	BTAF1	cover
Curcular344	chr14:97299804-97327072	27269	2	VRK1	cover
Curcular273	chr2:126413927-126414250	324	2	CNTNAP5	near(distance:740973)
Curcular207	chr12:49666414-49667040	627	2	TUBA1C	cover
Curcular312	chr11:47202183-47202542	360	2	PACSIN3,PACSIN3	cover
Curcular504	chr6:169060410-169060601	192	2	SMOC2	cover
Curcular462	chr21:9827179-9827361	183	2	MIR3687-1	near(distance:916)
Curcular327	chr17:20107646-20109225	1580	2	SPECC1,SPECC1,SPECC1	cover
Curcular492	chr16:347056-348251	1196	2	AXIN1	cover
Curcular190	chr4:23233870-23234243	374	2	MIR548AJ2	cover
Curcular281	chr2:133351044-133351242	199	2	GPR39	cover
Curcular391	chr2:43944879-43945249	371	2	PLEKHH2	cover
Curcular455	chr9:125895124-125946577	51454	2	STRBP,STRBP	cover
Curcular324	chr1:229631242-229634053	2812	2	NUP133	cover
Curcular417	chr11:65198240-65211534	13295	2	MIR612	near(distance:-395)

## Sheet: DKO1.exo.2.txt
name	position	length	H2T-reads	gene	status
Curcular1	chr1:121484542-121485220	679	240	EMBP1	near(distance:170856)
Curcular2	chr1:121484973-121485311	339	84	EMBP1	near(distance:171287)
Curcular3	chr1:121484052-121485070	1019	82	EMBP1	near(distance:170366)
Curcular4	chr5:95091100-95099324	8225	79	RHOBTB3	cover
Curcular5	chr1:121484293-121485311	1019	78	EMBP1	near(distance:170607)
Curcular6	chr11:33307959-33309057	1099	52	HIPK3	cover
Curcular7	chr4:144464662-144465125	464	46	SMARCA5	cover
Curcular8	chr4:187627717-187630999	3283	44	FAT1	cover
Curcular9	chr1:117944808-117963271	18464	39	MAN1A2	cover
Curcular10	chr13:33091994-33101669	9676	37	N4BP2L2,N4BP2L2	cover
Curcular11	chr7:61969421-61971117	1697	37	ZNF733P	near(distance:-780553)
Curcular12	chr12:120592774-120593523	750	35	GCN1L1,MIR4498	cover
Curcular13	chr1:117944808-117984947	40140	32	MAN1A2	cover
Curcular14	chr19:5604594-5604947	354	31	SAFB2	cover
Curcular15	chr18:19345733-19359646	13914	29	MIB1	cover
Curcular17	chr18:9182380-9221997	39618	28	ANKRD12,ANKRD12	cover
Curcular16	chr19:27736702-27738739	2038	28	LINC00662	near(distance:-542662)
Curcular18	chr18:108835-109105	271	26	ROCK1P1	join
Curcular19	chr17:20107646-20109225	1580	26	SPECC1,SPECC1,SPECC1	cover
Curcular21	chr18:74679400-74679637	238	25	ZNF236	cover
Curcular20	chr2:55209651-55214834	5184	25	RTN4	cover
Curcular22	chr9:138773479-138774924	1446	24	CAMSAP1	cover
Curcular23	chr22:21288067-21288532	466	23	CRKL	cover
Curcular24	chr5:167915607-167921655	6049	23	RARS	cover
Curcular25	chr14:32559708-32563592	3885	22	ARHGAP5	cover
Curcular27	chr13:100909849-100925600	15752	21	PCCA	cover
Curcular26	chr6:4891947-4892613	667	21	CDYL,CDYL	cover
Curcular28	chr1:29481208-29481422	215	20	SRSF4	cover
Curcular30	chr9:35657752-35658017	266	19	RMRP	join
Curcular29	chr1:117944808-117948267	3460	19	MAN1A2	cover
Curcular31	chr1:32381496-32385259	3764	18	PTP4A2	cover
Curcular32	chrM:2003-2226	224	17	gene:ENSG00000210082	cover
Curcular33	chr12:109046048-109048186	2139	17	CORO1C,CORO1C	cover
Curcular36	chr2:99786013-99787892	1880	16	MITD1	cover
Curcular38	chr8:22899554-22900756	1203	16	TNFRSF10B	cover
Curcular34	chr2:200233328-200298237	64910	16	SATB2,SATB2	cover
Curcular35	chr14:99924616-99932150	7535	16	SETD3,SETD3	cover
Curcular37	chr6:29643163-29643836	674	16	ZFP57	cover
Curcular40	chr1:121484633-121485311	679	15	EMBP1	near(distance:170947)
Curcular42	chr4:153332455-153333681	1227	15	FBXW7	cover
Curcular43	chr14:39746138-39748741	2604	15	CTAGE5	cover
Curcular39	chr18:9524592-9525849	1258	15	RALBP1	cover
Curcular41	chr8:102570647-102571040	394	15	GRHL2	cover
Curcular45	chr14:32559708-32586493	26786	14	ARHGAP5	cover
Curcular52	chrM:1999-2222	224	14	gene:ENSG00000210082	cover
Curcular46	chr15:80412670-80415142	2473	14	ZFAND6	cover
Curcular44	chr1:1586823-1650894	64072	14	CDK11B,SLC35E2B,MMP23A	cover
Curcular47	chr3:157839892-157841780	1889	14	RSRC1	cover
Curcular53	chr9:98740343-98766983	26641	14	ERCC6L2	cover
Curcular50	chr20:30954187-30956926	2740	14	ASXL1	cover
Curcular49	chr19:47865733-47865950	218	14	DHX34	cover
Curcular48	chr4:68265442-68266800	1359	14	LOC101927237	near(distance:-16223)
Curcular51	chr1:155823067-155823597	531	14	GON4L,GON4L	cover
Curcular55	chr11:130130751-130131824	1074	13	ZBTB44	cover
Curcular60	chr9:37126309-37126939	631	13	ZCCHC7,ZCCHC7	cover
Curcular54	chr7:128655033-128658211	3179	13	TNPO3	cover
Curcular58	chr8:128902835-128903244	410	13	PVT1	join
Curcular57	chr22:46125305-46136418	11114	13	ATXN10	cover
Curcular56	chr18:108359-110475	2117	13	ROCK1P1	join
Curcular59	chr18:107887-108499	613	13	ROCK1P1	near(distance:-566)
Curcular114	chr12:46622938-46637099	14162	12	SLC38A1,SLC38A1,SLC38A1,SLC38A1	cover
Curcular63	chr1:117944808-117957453	12646	12	MAN1A2	cover
Curcular61	chr9:95018962-95032265	13304	12	IARS	cover
Curcular62	chr9:113734353-113735838	1486	12	LPAR1	cover
Curcular64	chr20:34302107-34313077	10971	12	RBM39	cover
Curcular67	chr6:84108086-84117620	9535	11	ME1	cover
Curcular72	chr10:126631026-126631876	851	11	ZRANB1	cover
Curcular71	chr1:16834063-16986726	152664	11	CROCCP2,MST1P2,MIR3675,NBPF1	cover
Curcular74	chr7:139083345-139094400	11056	11	C7orf55-LUC7L2,LUC7L2	cover
Curcular69	chrY:13464727-13479376	14650	11	GYG2P1	near(distance:-1038539)
Curcular75	chr11:12785744-12785981	238	11	TEAD1	cover
Curcular66	chr9:19200867-19378876	178010	11	DENND4C	cover
Curcular70	chr22:42204879-42206295	1417	11	CCDC134	cover
Curcular65	chr10:126727566-126799662	72097	11	CTBP2,CTBP2	cover
Curcular73	chr13:42439872-42442613	2742	11	VWA8,VWA8	cover
Curcular68	chr7:155465561-155473602	8042	11	RBM33	cover
Curcular83	chr4:186168448-186188309	19862	10	SNX25	cover
Curcular77	chr6:167435897-167447459	11563	10	FGFR1OP	cover
Curcular79	chr8:37734627-37735069	443	10	RAB11FIP1	cover
Curcular84	chr11:9451221-9452550	1330	10	IPO7	cover
Curcular78	chr1:41536267-41541123	4857	10	SCMH1,SCMH1	cover
Curcular80	chr8:99718695-99719539	845	10	STK3,STK3,STK3	cover
Curcular82	chr4:88116476-88116842	367	10	KLHL8	cover
Curcular76	chr2:100078958-100081447	2490	10	REV1	cover
Curcular85	chr18:29691717-29693823	2107	10	RNF138	cover
Curcular81	chr2:61749746-61761038	11293	10	XPO1	cover
Curcular86	chr5:65349234-65350779	1546	10	ERBB2IP	cover
Curcular98	chr3:149563798-149639014	75217	9	RNF13	cover
Curcular88	chr1:121484875-121485213	339	9	EMBP1	near(distance:171189)
Curcular97	chr11:120345269-120348235	2967	9	ARHGEF12	cover
Curcular93	chr19:17212470-17213367	898	9	MYO9B	cover
Curcular103	chr17:80521230-80526077	4848	9	FOXK2	cover
Curcular96	chr10:32197100-32199491	2392	9	ARHGAP12	cover
Curcular109	chr11:18312989-18314523	1535	9	HPS5	cover
Curcular106	chr7:27824782-27839709	14928	9	TAX1BP1	cover
Curcular102	chr10:70719562-70720005	444	9	DDX21,DDX21	cover
Curcular89	chr6:58778797-58779133	337	9	GUSBP4	near(distance:491073)
Curcular107	chr15:93540187-93545547	5361	9	CHD2	cover
Curcular94	chr19:3623686-3624160	475	9	CACTIN,CACTIN	cover
Curcular87	chr14:23378692-23380612	1921	9	RBM23	cover
Curcular101	chr22:18359825-18360292	468	9	MICAL3,MICAL3	cover
Curcular110	chr9:136277419-136278041	623	9	REXO4,REXO4	cover
Curcular108	chr6:13632602-13644961	12360	9	RANBP9	cover
Curcular91	chr4:108603171-108622441	19271	9	PAPSS1	cover
Curcular90	chr1:7837220-7838229	1010	9	VAMP3	cover
Curcular92	chr18:8718422-8720494	2073	9	MTCL1	cover
Curcular104	chr3:196831774-196846401	14628	9	DLG1,DLG1	cover
Curcular100	chr2:228058591-228058787	197	9	COL4A3	cover
Curcular105	chr19:11526613-11527733	1121	9	RGL3	cover
Curcular95	chr5:176370336-176385155	14820	9	UIMC1,UIMC1	cover
Curcular99	chr6:131276245-131277639	1395	9	EPB41L2	cover
Curcular125	chr5:122881111-122893258	12148	8	CSNK1G3	cover
Curcular121	chr16:47531310-47549512	18203	8	PHKB	cover
Curcular115	chr4:128995615-128999117	3503	8	LARP1B,LARP1B	cover
Curcular112	chr14:50053438-50329523	276086	8	MGAT2,DNAAF2,POLE2,KLHDC2,LRR1,RPL36AL,POLE2,KLHDC1,NEMF	cover
Curcular119	chr9:37424842-37426651	1810	8	GRHPR	cover
Curcular130	chr6:76412361-76412788	428	8	SENP6	cover
Curcular132	chr1:172520652-172526934	6283	8	SUCO	cover
Curcular131	chr10:7839010-7844817	5808	8	ATP5C1	cover
Curcular123	chr6:47251674-47254331	2658	8	TNFRSF21	cover
Curcular124	chr6:18236683-18258636	21954	8	DEK	cover
Curcular122	chr1:155408118-155429689	21572	8	ASH1L	cover
Curcular126	chr17:72728667-72728956	290	8	RAB37	cover
Curcular120	chr13:100953714-100962162	8449	8	PCCA	cover
Curcular129	chr8:142264088-142264728	641	8	SLC45A4	cover
Curcular111	chr14:102506573-102507010	438	8	DYNC1H1	cover
Curcular128	chrX:53641495-53642796	1302	8	HUWE1	cover
Curcular117	chr16:396148-397106	959	8	AXIN1	cover
Curcular118	chr12:70193989-70195501	1513	8	RAB3IP	cover
Curcular116	chr18:12999420-13019205	19786	8	CEP192	cover
Curcular113	chrY:13465409-13473486	8078	8	GYG2P1	near(distance:-1044429)
Curcular127	chr10:15858834-15889942	31109	8	FAM188A	cover
Curcular133	chr3:47663697-47719801	56105	8	SMARCC1	cover
Curcular170	chr8:37623044-37623873	830	7	PROSC	cover
Curcular144	chr8:52773405-52773806	402	7	PCMTD1	cover
Curcular136	chr17:7402358-7402810	453	7	POLR2A	cover
Curcular167	chrX:53430498-53430825	328	7	SMC1A	cover
Curcular163	chr22:18359510-18359896	387	7	MICAL3,MICAL3	cover
Curcular142	chr2:113057426-113057606	181	7	ZC3H6	cover
Curcular172	chr5:72370569-72373320	2752	7	FCHO2	cover
Curcular147	chr5:38991051-39003724	12674	7	RICTOR	cover
Curcular143	chr7:100410369-100410830	462	7	EPHB4	cover
Curcular151	chr4:2338412-2338708	297	7	ZFYVE28,ZFYVE28,ZFYVE28	cover
Curcular149	chr5:74130251-74137504	7254	7	FAM169A	cover
Curcular154	chr13:96409898-96416207	6310	7	DNAJC3	cover
Curcular173	chr1:193110980-193121574	10595	7	CDC73	cover
Curcular148	chr9:99284788-99327765	42978	7	CDC14B,CDC14B	cover
Curcular161	chr2:8717041-8720177	3137	7	LOC101929567	cover
Curcular145	chr10:95140976-95148911	7936	7	MYOF	cover
Curcular137	chr3:138289160-138290198	1039	7	CEP70	cover
Curcular168	chr2:110342703-110350696	7994	7	2016-09-10	cover
Curcular134	chr2:191523884-191537878	13995	7	NAB1	cover
Curcular171	chr11:85722073-85742653	20581	7	PICALM,PICALM	cover
Curcular162	chr9:114148657-114154104	5448	7	KIAA0368	cover
Curcular138	chr13:21305980-21306260	281	7	N6AMT2	cover
Curcular141	chr11:85707869-85714494	6626	7	PICALM,PICALM	cover
Curcular166	chr3:31617888-31621588	3701	7	STT3B	cover
Curcular158	chr1:225140372-225161855	21484	7	DNAH14,DNAH14	cover
Curcular169	chr6:47501338-47522502	21165	7	CD2AP	cover
Curcular155	chr12:46633462-46637097	3636	7	SLC38A1,SLC38A1,SLC38A1,SLC38A1	cover
Curcular152	chr7:23650790-23651172	383	7	CCDC126	cover
Curcular146	chr2:240929491-240946787	17297	7	NDUFA10	cover
Curcular164	chr19:1271328-1272050	723	7	CIRBP,CIRBP,CIRBP	cover
Curcular135	chr19:18650181-18650530	350	7	FKBP8	cover
Curcular207	chr17:46189393-46190763	1371	7	SNX11	cover
Curcular139	chr3:52771602-52775515	3914	7	NEK4	cover
Curcular159	chr9:19356970-19358158	1189	7	DENND4C	cover
Curcular140	chr7:139415731-139416814	1084	7	HIPK2	cover
Curcular157	chr20:62407031-62422143	15113	7	ZBTB46	cover
Curcular174	chr16:46708226-46711310	3085	7	VPS35	cover
Curcular165	chr19:11230768-11231198	431	7	LDLR	cover
Curcular153	chr9:6880012-6893232	13221	7	KDM4C,KDM4C	cover
Curcular156	chr4:178274462-178274882	421	7	NEIL3	cover
Curcular150	chr12:111990084-111993723	3640	7	ATXN2	cover
Curcular160	chr16:68155890-68160513	4624	7	NFATC3	cover
Curcular192	chr10:5827105-5842668	15564	6	GDI2	cover
Curcular230	chr10:5827815-5838825	11011	6	GDI2	cover
Curcular189	chr7:6472468-6476164	3697	6	DAGLB	cover
Curcular244	chr17:27613010-27614734	1725	6	NUFIP2	cover
Curcular229	chr2:36623757-36669878	46122	6	CRIM1	cover
Curcular245	chr4:39739040-39776553	37514	6	UBE2K	cover
Curcular209	chr5:179688684-179707608	18925	6	MAPK9	cover
Curcular198	chr19:13039156-13039661	506	6	FARSA	cover
Curcular215	chr21:38792601-38802702	10102	6	DYRK1A,DYRK1A	cover
Curcular239	chr7:132959737-132990815	31079	6	EXOC4,MIR6133,EXOC4	cover
Curcular204	chr4:183812556-183836728	24173	6	DCTD	cover
Curcular246	chr1:24538765-24538926	162	6	LOC284632	near(distance:585)
Curcular186	chr7:44684926-44687358	2433	6	OGDH,OGDH	cover
Curcular206	chr1:67414607-67414842	236	6	MIER1	cover
Curcular247	chr1:115005726-115007010	1285	6	TRIM33	cover
Curcular221	chr15:65471272-65472542	1271	6	CLPX	cover
Curcular183	chr14:97299804-97327072	27269	6	VRK1	cover
Curcular232	chr5:128440649-128442755	2107	6	ISOC1	cover
Curcular201	chr9:6880023-6893243	13221	6	KDM4C,KDM4C	cover
Curcular210	chr16:69404386-69406258	1873	6	TERF2	cover
Curcular191	chr2:92323560-92324239	680	6	ACTR3BP2	near(distance:193064)
Curcular227	chr3:31917925-31921322	3398	6	OSBPL10	cover
Curcular177	chr16:4382216-4383520	1305	6	GLIS2	join
Curcular231	chr17:35640168-35646430	6263	6	ACACA,ACACA	cover
Curcular180	chr6:166829530-166829724	195	6	RPS6KA2	cover
Curcular179	chr7:156619299-156629579	10281	6	LMBR1	cover
Curcular226	chr6:160467530-160469575	2046	6	IGF2R	cover
Curcular237	chr9:96233423-96261168	27746	6	FAM120A	cover
Curcular214	chr10:134177909-134178281	373	6	LRRC27	cover
Curcular241	chr15:85081763-85098301	16539	6	UBE2Q2P1	cover
Curcular184	chr1:78177432-78181553	4122	6	USP33	cover
Curcular202	chr4:77055328-77065626	10299	6	NUP54	cover
Curcular203	chr5:149357191-149361860	4670	6	SLC26A2	cover
Curcular218	chr4:129913322-129925031	11710	6	SCLT1	cover
Curcular223	chr11:9462002-9463744	1743	6	IPO7	cover
Curcular238	chr15:67524152-67529158	5007	6	AAGAB,AAGAB	cover
Curcular182	chr5:68470704-68471364	661	6	CCNB1	cover
Curcular235	chr5:109049221-109065214	15994	6	MAN2A1	cover
Curcular240	chr18:46858234-46906128	47895	6	DYM	cover
Curcular243	chrY:21749096-21749393	298	6	TXLNGY,TXLNGY	cover
Curcular211	chr19:27732018-27732357	340	6	LINC00662	near(distance:-549044)
Curcular208	chr20:54956489-54959380	2892	6	AURKA	cover
Curcular178	chr18:106590-108087	1498	6	ROCK1P1	near(distance:-978)
Curcular188	chr19:23556544-23557566	1023	6	ZNF91	cover
Curcular219	chr9:95030456-95032265	1810	6	IARS	cover
Curcular217	chr4:15613889-15646331	32443	6	FBXL5	cover
Curcular196	chr10:42400653-42401331	679	6	LOC441666	near(distance:-425983)
Curcular212	chr1:41993729-41994337	609	6	HIVEP3	cover
Curcular200	chr1:247319708-247323115	3408	6	ZNF124,ZNF124,ZNF124	cover
Curcular225	chr2:120885264-120932580	47317	6	EPB41L5	cover
Curcular216	chr8:124349865-124351686	1822	6	ATAD2	cover
Curcular220	chr14:55168780-55169298	519	6	SAMD4A	cover
Curcular224	chr15:41961026-41962156	1131	6	MGA	cover
Curcular190	chr11:3789811-3797251	7441	6	NUP98,NUP98	cover
Curcular213	chr3:47139445-47147610	8166	6	SETD2	cover
Curcular248	chr4:108603171-108615162	11992	6	PAPSS1	cover
Curcular234	chr2:110321943-110350696	28754	6	2016-09-10	cover
Curcular233	chrM:1995-2222	228	6	gene:ENSG00000210082	cover
Curcular222	chr13:95813443-95822882	9440	6	ABCC4	cover
Curcular176	chr19:52785364-52786666	1303	6	ZNF766	cover
Curcular193	chr3:179462831-179472642	9812	6	USP13	cover
Curcular195	chr2:231307652-231314970	7319	6	SP100,SP100,SP100	cover
Curcular199	chr16:53907698-53922863	15166	6	FTO	cover
Curcular194	chr2:200245087-200298237	53151	6	SATB2,SATB2	cover
Curcular197	chr16:11114050-11220003	105954	6	CLEC16A,CLEC16A	cover
Curcular236	chr7:17908030-17937069	29040	6	SNX13	cover
Curcular181	chr8:141874411-141900868	26458	6	PTK2	cover
Curcular205	chr1:231090079-231097049	6971	6	TTC13	cover
Curcular228	chr7:131060183-131084192	24010	6	MKLN1,MKLN1	cover
Curcular175	chrM:1999-2226	228	6	gene:ENSG00000210082	cover
Curcular187	chr1:21083659-21100103	16445	6	HP1BP3	cover
Curcular185	chr3:49016915-49017929	1015	6	ARIH2	cover
Curcular242	chr2:11426665-11428575	1911	6	ROCK2	cover
Curcular334	chr21:37775056-37783902	8847	5	CHAF1B	cover
Curcular291	chr1:154207067-154207767	701	5	UBAP2L,UBAP2L,UBAP2L	cover
Curcular329	chr1:891303-892653	1351	5	NOC2L	cover
Curcular333	chr7:77407655-77408131	477	5	RSBN1L	cover
Curcular261	chr7:24663285-24708279	44995	5	MPP6	cover
Curcular356	chr10:103916776-103917971	1196	5	NOLC1	cover
Curcular321	chr10:70227880-70229920	2041	5	DNA2,DNA2	cover
Curcular260	chr9:33971649-33973235	1587	5	UBAP2	cover
Curcular257	chr12:12397196-12397589	394	5	LRP6	cover
Curcular265	chr1:247322308-247323115	808	5	ZNF124,ZNF124,ZNF124	cover
Curcular266	chr22:41277774-41278181	408	5	XPNPEP3	cover
Curcular341	chr19:50902108-50902741	634	5	POLD1	cover
Curcular365	chr16:47531310-47581459	50150	5	PHKB	cover
Curcular280	chr8:131164982-131193126	28145	5	ASAP1	cover
Curcular254	chr21:9698114-9829948	131835	5	MIR3687-1,MIR3648-1	cover
Curcular366	chr17:47973390-47979125	5736	5	FLJ45513	near(distance:47191)
Curcular327	chr2:203155046-203160560	5515	5	NOP58,SNORD11,SNORD11B	cover
Curcular322	chr7:64004085-64004810	726	5	ZNF680	cover
Curcular346	chr14:23502577-23502883	307	5	PSMB5,PSMB5	cover
Curcular335	chr2:45773871-45789895	16025	5	SRBD1	cover
Curcular348	chr11:95546096-95546753	658	5	CEP57	cover
Curcular328	chr3:133907681-133914026	6346	5	RYK	cover
Curcular318	chr16:18809247-18810156	910	5	ARL6IP1	cover
Curcular361	chr14:104681620-104681834	215	5	KIF26A	near(distance:34385)
Curcular325	chr12:100676721-100691953	15233	5	SCYL2	cover
Curcular360	chr1:207200839-207201024	186	5	C1orf116	cover
Curcular305	chr14:31398407-31425448	27042	5	STRN3	cover
Curcular275	chrX:67412761-67426515	13755	5	OPHN1	cover
Curcular344	chr6:83880024-83884206	4183	5	PGM3	cover
Curcular331	chr14:23395342-23396023	682	5	PRMT5	cover
Curcular354	chr10:103432672-103436193	3522	5	FBXW4	cover
Curcular302	chr12:72051306-72054207	2902	5	ZFC3H1	cover
Curcular277	chr18:19345733-19399607	53875	5	MIB1	cover
Curcular355	chr22:46829290-46835308	6019	5	CELSR1	cover
Curcular249	chr16:67662273-67663436	1164	5	CTCF	cover
Curcular259	chr12:49333438-49334971	1534	5	ARF3	cover
Curcular339	chrX:24839569-24861794	22226	5	POLA1	cover
Curcular288	chr10:112356156-112358048	1893	5	SMC3	cover
Curcular255	chr1:243579004-243589860	10857	5	SDCCAG8	cover
Curcular282	chr6:87920169-87928449	8281	5	ZNF292	cover
Curcular285	chr19:58904343-58904854	512	5	RPS5	cover
Curcular507	chr10:95790440-95792009	1570	5	PLCE1	cover
Curcular347	chr12:124071294-124074996	3703	5	TMED2	cover
Curcular262	chr16:31102096-31102663	568	5	VKORC1	join
Curcular359	chrX:106331666-106332069	404	5	RBM41	cover
Curcular317	chr2:187604955-187618776	13822	5	FAM171B	cover
Curcular300	chrY:13467531-13481695	14165	5	GYG2P1	near(distance:-1036220)
Curcular358	chr4:186168448-186209236	40789	5	SNX25	cover
Curcular351	chr4:178274462-178281831	7370	5	NEIL3	cover
Curcular292	chr10:909683-910210	528	5	LARP4B	cover
Curcular337	chrX:44383248-44386611	3364	5	FUNDC1	cover
Curcular345	chr5:178312615-178358327	45713	5	ZFP2	join
Curcular362	chr1:7715184-7715693	510	5	CAMTA1	cover
Curcular251	chr5:58476421-58511794	35374	5	PDE4D,PDE4D,PDE4D,PDE4D,PDE4D	cover
Curcular324	chr9:128099297-128099870	574	5	GAPVD1,GAPVD1	cover
Curcular352	chr14:50053438-50320588	267151	5	MGAT2,DNAAF2,POLE2,KLHDC2,LRR1,RPL36AL,POLE2,KLHDC1,NEMF	cover
Curcular307	chr2:58449077-58459247	10171	5	FANCL	cover
Curcular283	chr10:42378432-42382628	4197	5	LOC441666	near(distance:-444686)
Curcular290	chr1:21377359-21415706	38348	5	EIF4G3	cover
Curcular770	chr21:9827000-9827254	255	5	MIR3687-1	near(distance:737)
Curcular357	chr22:18359501-18360337	837	5	MICAL3,MICAL3	cover
Curcular252	chr9:115013209-115060196	46988	5	PTBP3,PTBP3,MIR3134	cover
Curcular281	chr4:76885288-76903190	17903	5	SDAD1	cover
Curcular301	chr2:32142995-32157204	14210	5	MEMO1	cover
Curcular269	chr11:34093273-34098189	4917	5	CAPRIN1,CAPRIN1	cover
Curcular303	chr16:74493580-74497377	3798	5	GLG1	cover
Curcular270	chr8:95676925-95677424	500	5	ESRP1	cover
Curcular293	chr10:70209785-70225569	15785	5	DNA2,DNA2	cover
Curcular353	chr6:159001972-159010814	8843	5	TMEM181	cover
Curcular278	chr10:5836848-5842668	5821	5	GDI2	cover
Curcular363	chr12:132958918-132959648	731	5	LOC101928416	near(distance:50757)
Curcular304	chr1:171492360-171502100	9741	5	PRRC2C	cover
Curcular253	chr3:3819409-3830758	11350	5	LRRN1	near(distance:-10363)
Curcular311	chr1:155490891-155491409	519	5	ASH1L	cover
Curcular314	chr1:27269151-27269556	406	5	NUDC	cover
Curcular258	chr9:86292642-86293514	873	5	UBQLN1	cover
Curcular330	chr19:41242891-41243674	784	5	ITPKC	cover
Curcular272	chr11:119002245-119003929	1685	5	HINFP	cover
Curcular286	chr4:84509363-84516113	6751	5	AGPAT9	cover
Curcular298	chr6:131466425-131490413	23989	5	AKAP7	cover
Curcular284	chr9:33953283-33963789	10507	5	UBAP2	cover
Curcular271	chr22:46085592-46098727	13136	5	ATXN10	cover
Curcular340	chr9:88211277-88248289	37013	5	AGTPBP1	cover
Curcular316	chr21:37619815-37620866	1052	5	DOPEY2	cover
Curcular297	chr4:103446669-103459113	12445	5	NFKB1	cover
Curcular326	chr5:137320946-137324004	3059	5	FAM13B	cover
Curcular273	chr16:31733947-31734674	728	5	ZNF720	cover
Curcular323	chr3:138289160-138291826	2667	5	CEP70	cover
Curcular364	chr2:135010666-135012215	1550	5	MGAT5	join
Curcular312	chrY:28792222-28813078	20857	5	TTTY3	near(distance:912687)
Curcular287	chr1:94924163-94946162	22000	5	ABCD3	cover
Curcular279	chr2:191765290-191789319	24030	5	GLS,GLS	cover
Curcular294	chr2:136360070-136362586	2517	5	R3HDM1,R3HDM1	cover
Curcular274	chr18:8714137-8720494	6358	5	MTCL1	join
Curcular319	chr15:101775287-101775782	496	5	CHSY1	cover
Curcular268	chr2:39559058-39564722	5665	5	MAP4K3	cover
Curcular350	chr7:158436981-158439255	2275	5	NCAPG2	cover
Curcular343	chr1:95609447-95616975	7529	5	TMEM56,TMEM56-RWDD3	cover
Curcular267	chr17:74015169-74015608	440	5	EVPL	cover
Curcular332	chr6:7176888-7189555	12668	5	RREB1,RREB1	cover
Curcular263	chr19:19750894-19751380	487	5	GMIP	cover
Curcular315	chr5:132428392-132435344	6953	5	HSPA4	cover
Curcular264	chr4:25789846-25804084	14239	5	SEL1L3	cover
Curcular250	chr7:99090663-99092254	1592	5	ZNF394	join
Curcular306	chr21:47768926-47769734	809	5	PCNT	cover
Curcular320	chr10:13169745-13178897	9153	5	OPTN	cover
Curcular308	chr17:45740455-45745776	5322	5	KPNB1,KPNB1	cover
Curcular299	chr12:47497896-47501947	4052	5	PCED1B	cover
Curcular256	chr7:73100966-73101425	460	5	WBSCR22	cover
Curcular276	chr7:99952766-99953427	662	5	STAG3L5P-PVRIG2P-PILRB	cover
Curcular349	chr12:49491349-49491888	540	5	LMBR1L	cover
Curcular310	chr13:45725822-45781640	55819	5	GTF2F2,KCTD4	cover
Curcular342	chr20:34183399-34183676	278	5	FER1L4	cover
Curcular338	chr7:99621042-99621930	889	5	ZKSCAN1	cover
Curcular309	chr1:2584452-2585294	843	5	TTC34	cover
Curcular289	chrX:37245852-37285253	39402	5	PRRG1	cover
Curcular313	chr4:183245099-183245405	307	5	TENM3	join
Curcular295	chr15:28505923-28508315	2393	5	HERC2	cover
Curcular336	chr1:16464348-16464925	578	5	EPHA2	cover
Curcular296	chr17:45695716-45696530	815	5	NPEPPS	cover
Curcular471	chr20:60831172-60838747	7576	4	OSBPL2	cover
Curcular432	chr11:102076624-102094483	17860	4	YAP1	cover
Curcular570	chr7:7728966-7732168	3203	4	UMAD1,RPA3	cover
Curcular386	chr18:39607407-39629569	22163	4	PIK3C3	cover
Curcular488	chr16:74949768-74950157	390	4	WDR59	cover
Curcular371	chrX:14868627-14877456	8830	4	FANCB	cover
Curcular528	chr16:71748415-71748704	290	4	PHLPP2,PHLPP2	cover
Curcular392	chr2:47600602-47601187	586	4	EPCAM	cover
Curcular420	chr2:43725972-43755127	29156	4	THADA	cover
Curcular533	chr14:45587231-45599993	12763	4	FKBP3	cover
Curcular568	chr1:247318868-247323115	4248	4	ZNF124,ZNF124,ZNF124	cover
Curcular375	chr12:27521195-27533337	12143	4	ARNTL2	cover
Curcular438	chr4:56277781-56284152	6372	4	TMEM165	cover
Curcular517	chr16:84773915-84779279	5365	4	USP10	cover
Curcular492	chr5:138614016-138614818	803	4	SNORA74A,MATR3,SNHG4,SNHG4	cover
Curcular400	chr7:73790217-73791152	936	4	CLIP2	cover
Curcular586	chr1:113196220-113202401	6182	4	CAPZA1	cover
Curcular396	chr4:128842679-128861152	18474	4	MFSD8	cover
Curcular478	chr8:48192450-48206619	14170	4	SPIDR	cover
Curcular414	chr15:44843074-44843720	647	4	EIF3J	cover
Curcular556	chr4:154315414-154318485	3072	4	MND1	cover
Curcular442	chr1:8716032-8716500	469	4	RERE	cover
Curcular440	chr3:50150816-50151684	869	4	RBM5	cover
Curcular401	chr9:97041040-97055351	14312	4	ZNF169	cover
Curcular443	chr8:141856359-141874498	18140	4	PTK2	cover
Curcular504	chr20:30904021-30904677	657	4	KIF3B	cover
Curcular446	chr18:45391430-45396935	5506	4	SMAD2	cover
Curcular435	chr1:167734820-167745403	10584	4	MPZL1	cover
Curcular465	chr3:128514203-128526514	12312	4	RAB7A	cover
Curcular383	chr3:124456415-124463050	6636	4	UMPS	cover
Curcular445	chr10:103427643-103436193	8551	4	FBXW4	cover
Curcular390	chr5:137904614-137906830	2217	4	HSPA9	cover
Curcular519	chr17:18768782-18814564	45783	4	PRPSAP2	cover
Curcular461	chr16:3900298-3901010	713	4	CREBBP	cover
Curcular506	chr17:59996761-60002460	5700	4	INTS2	cover
Curcular377	chr1:180366651-180399397	32747	4	ACBD6	cover
Curcular482	chr11:77336008-77336863	856	4	CLNS1A	cover
Curcular518	chr7:716866-751164	34299	4	PRKAR1B,PRKAR1B	cover
Curcular572	chr6:79752560-79770535	17976	4	PHIP	cover
Curcular372	chr3:12353879-12458653	104775	4	PPARG	cover
Curcular454	chr15:41001223-41021022	19800	4	RAD51	cover
Curcular378	chr1:197157422-197161029	3608	4	ZBTB41	cover
Curcular576	chr11:1307232-1317024	9793	4	TOLLIP	cover
Curcular553	chr8:9564321-9578055	13735	4	TNKS	cover
Curcular395	chr18:29691764-29693790	2027	4	RNF138	cover
Curcular474	chr11:120343759-120348235	4477	4	ARHGEF12	cover
Curcular561	chr11:70183471-70184559	1089	4	PPFIA1	cover
Curcular486	chr2:230723953-230724261	309	4	TRIP12,TRIP12	cover
Curcular430	chr21:9698446-9830279	131834	4	MIR3687-1,MIR3648-1	cover
Curcular417	chr13:41826781-41835051	8271	4	MTRF1	cover
Curcular497	chr18:105706-107069	1364	4	ROCK1P1	near(distance:-1996)
Curcular581	chr5:38991051-39030674	39624	4	RICTOR	cover
Curcular458	chr20:21346059-21349228	3170	4	XRN2	cover
Curcular541	chr9:20907149-20933102	25954	4	FOCAD	cover
Curcular564	chr7:104161801-104165579	3779	4	LHFPL3	cover
Curcular530	chr20:2944918-2945848	931	4	PTPRA,PTPRA	cover
Curcular391	chr21:27423316-27425664	2349	4	APP,APP	cover
Curcular567	chr9:20819795-20823114	3320	4	FOCAD	cover
Curcular558	chr12:50385781-50386438	658	4	RACGAP1	cover
Curcular431	chr13:100188862-100191799	2938	4	TM9SF2	cover
Curcular455	chr20:50329505-50346517	17013	4	ATP9A	cover
Curcular419	chr3:47466975-47470160	3186	4	SCAP	cover
Curcular535	chr14:31404369-31425448	21080	4	STRN3	cover
Curcular426	chr19:1271328-1271631	304	4	CIRBP,CIRBP,CIRBP	cover
Curcular566	chr17:80721841-80739597	17757	4	TBCD	cover
Curcular585	chr16:29845054-29845387	334	4	MVP,MVP	cover
Curcular374	chr1:1158624-1159348	725	4	SDF4	cover
Curcular552	chr15:81262803-81274523	11721	4	MESDC2	cover
Curcular464	chr15:76584772-76588078	3307	4	ETFA	cover
Curcular565	chr11:128993341-129137256	143916	4	ARHGAP32	join
Curcular476	chr5:70805292-70806978	1687	4	BDP1	cover
Curcular573	chr6:111583460-111585149	1690	4	KIAA1919	cover
Curcular549	chr13:21436856-21442840	5985	4	XPO4	cover
Curcular525	chr11:36248635-36248980	346	4	LDLRAD3	cover
Curcular379	chr10:91511103-91522592	11490	4	KIF20B	cover
Curcular398	chr16:22360600-22361170	571	4	CDR2	cover
Curcular502	chr12:26208169-26220646	12478	4	RASSF8,RASSF8,RASSF8,RASSF8	cover
Curcular433	chr17:11958206-11999011	40806	4	MAP2K4,MIR744	cover
Curcular409	chr9:125042722-125054119	11398	4	MRRF	cover
Curcular491	chrY:2821950-2829687	7738	4	ZFY	cover
Curcular554	chr11:62406455-62407203	749	4	GANAB	cover
Curcular531	chr15:64791492-64792365	874	4	ZNF609	join
Curcular449	chr2:30748453-30756180	7728	4	LCLAT1,LCLAT1	cover
Curcular376	chr3:15452752-15457449	4698	4	METTL6	cover
Curcular437	chr2:148730308-148733544	3237	4	ORC4,ORC4	cover
Curcular423	chr3:51575514-51624575	49062	4	RAD54L2	join
Curcular550	chr15:90624481-90624852	372	4	ZNF710	cover
Curcular456	chr2:234343026-234345087	2062	4	DGKD,DGKD	cover
Curcular548	chr5:37331787-37333735	1949	4	NUP155	cover
Curcular516	chr5:179135240-179136060	821	4	CANX	cover
Curcular406	chr22:46085592-46114373	28782	4	ATXN10	cover
Curcular529	chr8:68030483-68049838	19356	4	CSPP1,CSPP1	cover
Curcular483	chr12:93896967-93897325	359	4	MRPL42	cover
Curcular472	chr1:46032241-46032692	452	4	AKR1A1	cover
Curcular408	chr3:93722503-93722752	250	4	ARL13B	cover
Curcular427	chr12:69983265-69985939	2675	4	CCT2	cover
Curcular434	chr2:32602656-32620661	18006	4	BIRC6	cover
Curcular444	chr19:11024553-11027453	2901	4	CARM1	cover
Curcular571	chr3:47651556-47719801	68246	4	SMARCC1	cover
Curcular387	chr4:3088666-3109150	20485	4	HTT	cover
Curcular404	chr22:18359483-18360319	837	4	MICAL3,MICAL3	cover
Curcular511	chr9:131235192-131236020	829	4	ODF2,ODF2	cover
Curcular413	chr1:19633839-19635083	1245	4	AKR7A2	cover
Curcular428	chr15:49517402-49584734	67333	4	GALK2,GALK2	cover
Curcular385	chr5:21491430-21497305	5876	4	GUSBP1	cover
Curcular451	chr9:99220661-99233376	12716	4	HABP4	cover
Curcular563	chr6:90461150-90463341	2192	4	MDN1	cover
Curcular557	chr13:21742127-21742538	412	4	SKA3	cover
Curcular477	chr19:11113705-11114073	369	4	SMARCA4,SMARCA4	cover
Curcular494	chr11:117030650-117034608	3959	4	PAFAH1B2,PAFAH1B2,PAFAH1B2	cover
Curcular580	chr3:32582529-32587457	4929	4	DYNC1LI1	cover
Curcular526	chr4:4862012-4864603	2592	4	MSX1	cover
Curcular495	chr22:18359816-18360283	468	4	MICAL3,MICAL3	cover
Curcular493	chr1:21097423-21100103	2681	4	HP1BP3	cover
Curcular503	chr17:80992911-81006661	13751	4	B3GNTL1	cover
Curcular532	chr10:94653106-94659401	6296	4	EXOC6,EXOC6	cover
Curcular583	chr4:1656705-1670632	13928	4	FAM53A	cover
Curcular551	chr1:62907159-62907970	812	4	USP1,USP1	cover
Curcular473	chr7:104926141-104937980	11840	4	SRPK2,SRPK2	cover
Curcular499	chr5:43659458-43660117	660	4	NNT,NNT	cover
Curcular542	chr2:61749746-61753656	3911	4	XPO1	cover
Curcular522	chr8:95384348-95423543	39196	4	RAD54B,RAD54B	cover
Curcular509	chr9:35785573-35786772	1200	4	NPR2	near(distance:-5634)
Curcular405	chr11:6962802-6977013	14212	4	ZNF215	cover
Curcular569	chr5:114876582-114878598	2017	4	FEM1C	cover
Curcular536	chr7:91752434-91761186	8753	4	CYP51A1,CYP51A1	cover
Curcular490	chr10:42376679-42378431	1753	4	LOC441666	near(distance:-448883)
Curcular380	chr20:33057853-33069011	11159	4	ITCH	cover
Curcular460	chr5:87516380-87555426	39047	4	TMEM161B,TMEM161B	cover
Curcular463	chr1:24840804-24841057	254	4	RCAN3,RCAN3	cover
Curcular523	chr12:124172598-124177270	4673	4	TCTN2	cover
Curcular587	chr5:70797389-70808255	10867	4	BDP1	cover
Curcular452	chr18:33775220-33783152	7933	4	MOCOS	cover
Curcular545	chr4:1219148-1235307	16160	4	CTBP1	cover
Curcular589	chr1:26584088-26586293	2206	4	CEP85	cover
Curcular574	chr10:96005703-96006378	676	4	PLCE1	cover
Curcular370	chr15:70936927-70991999	55073	4	UACA,UACA	join
Curcular415	chr2:239090706-239093928	3223	4	ILKAP	cover
Curcular412	chr19:41231245-41239269	8025	4	ITPKC	cover
Curcular534	chr16:89371614-89383486	11873	4	ANKRD11	cover
Curcular501	chr15:96880934-96881485	552	4	NR2F2	cover
Curcular403	chr14:23419523-23421892	2370	4	LOC101926933,HAUS4	cover
Curcular468	chr4:73956384-73958017	1634	4	ANKRD17,ANKRD17	cover
Curcular575	chr1:41651793-41660071	8279	4	SCMH1	cover
Curcular416	chr2:233675954-233704681	28728	4	GIGYF2,GIGYF2	cover
Curcular429	chr12:69983265-69987393	4129	4	CCT2	cover
Curcular407	chr19:40593170-40593839	670	4	ZNF780A,ZNF780A,ZNF780A	cover
Curcular588	chrX:103420304-103435835	15532	4	FAM199X	cover
Curcular368	chr9:131329017-131331176	2160	4	SPTAN1	cover
Curcular481	chr6:142764923-142765761	839	4	GPR126	cover
Curcular514	chr2:64083440-64085070	1631	4	UGP2	cover
Curcular510	chr15:100983921-101616169	632249	4	ASB7,LINS,PRKXP1,ALDH1A3,LRRK1,ASB7	cover
Curcular538	chr16:89484692-89497734	13043	4	ANKRD11	cover
Curcular448	chr5:123974826-123980354	5529	4	ZNF608	cover
Curcular439	chr7:116339125-116340338	1214	4	MET	cover
Curcular397	chr5:32135678-32143986	8309	4	GOLPH3	cover
Curcular485	chr9:123870080-123888214	18135	4	CNTRL	cover
Curcular459	chr21:17205667-17214859	9193	4	USP25	cover
Curcular467	chr2:61340905-61345251	4347	4	KIAA1841,KIAA1841	cover
Curcular484	chr2:61712903-61720188	7286	4	XPO1	cover
Curcular582	chr19:16192723-16197350	4628	4	TPM4,TPM4	cover
Curcular447	chr4:1902353-1906105	3753	4	WHSC1,WHSC1,WHSC1	cover
Curcular512	chr12:116668338-116675510	7173	4	MED13L	cover
Curcular469	chr2:68717322-68772444	55123	4	APLF	cover
Curcular539	chr12:21279042-21331954	52913	4	SLCO1B1	join
Curcular402	chr6:36869997-36870210	214	4	C6orf89,C6orf89	cover
Curcular577	chr20:46252655-46262380	9726	4	NCOA3	cover
Curcular382	chr3:197557641-197562693	5053	4	LRCH3	cover
Curcular524	chr17:57076373-57076560	188	4	TRIM37,TRIM37	cover
Curcular457	chr5:86688170-86688698	529	4	RASA1	near(distance:427)
Curcular384	chr4:41145004-41179707	34704	4	APBB2	cover
Curcular479	chr7:104678573-104681470	2898	4	KMT2E	cover
Curcular389	chr17:38551701-38552717	1017	4	TOP2A	cover
Curcular369	chr2:220077109-220079804	2696	4	ABCB6	cover
Curcular487	chr15:62299507-62306191	6685	4	VPS13C	cover
Curcular418	chrX:69561649-69596060	34412	4	KIF4A	cover
Curcular367	chr3:23879161-23881676	2516	4	UBE2E1	cover
Curcular513	chr17:29483001-29497015	14015	4	NF1,NF1	cover
Curcular489	chr5:56542127-56545403	3277	4	GPBP1,GPBP1	cover
Curcular373	chr2:69565030-69565697	668	4	GFPT1	cover
Curcular584	chr8:27151597-27151827	231	4	TRIM35	cover
Curcular421	chr9:86293356-86297981	4626	4	UBQLN1	cover
Curcular562	chr1:40319642-40323089	3448	4	TRIT1	cover
Curcular560	chr1:15964802-15970145	5344	4	DDI2	cover
Curcular546	chr20:17936009-17937681	1673	4	SNX5	cover
Curcular884	chr22:25771780-25777545	5766	4	LRP5L	join
Curcular579	chr20:36685934-36694658	8725	4	RPRD1B	cover
Curcular436	chr12:1136914-1137738	825	4	ERC1	cover
Curcular547	chr5:43292576-43297268	4693	4	HMGCS1	cover
Curcular411	chr5:95099212-95119667	20456	4	RHOBTB3	cover
Curcular394	chr17:4186093-4210418	24326	4	UBE2G1	cover
Curcular520	chr2:48049357-48050499	1143	4	FBXO11,FBXO11	cover
Curcular470	chr11:128963516-128994789	31274	4	ARHGAP32	cover
Curcular500	chr11:65661485-65664477	2993	4	FOSL1	cover
Curcular521	chr3:56626998-56628056	1059	4	CCDC66	cover
Curcular559	chr5:70798426-70808255	9830	4	BDP1	cover
Curcular555	chr8:80949878-80950182	305	4	TPD52,TPD52	cover
Curcular543	chr20:39721112-39729993	8882	4	TOP1	cover
Curcular393	chr18:33606863-33613800	6938	4	RPRD1A	cover
Curcular578	chr22:34157358-34161940	4583	4	LARGE	cover
Curcular527	chr7:91924203-91981956	57754	4	ANKIB1	cover
Curcular388	chr14:32586346-32621734	35389	4	ARHGAP5	cover
Curcular381	chr1:23356962-23377013	20052	4	KDM1A,MIR3115	cover
Curcular475	chr17:47388674-47390207	1534	4	ZNF652	cover
Curcular480	chr3:142094640-142123918	29279	4	XRN1	cover
Curcular505	chr11:65664280-65664477	198	4	FOSL1	cover
Curcular466	chr1:153637696-153641033	3338	4	ILF2	cover
Curcular537	chr2:211018219-211019335	1117	4	KANSL1L	cover
Curcular425	chr7:155093276-155094127	852	4	INSIG1	cover
Curcular422	chr5:3660083-3660312	230	4	IRX1	near(distance:58566)
Curcular515	chr16:22236975-22237296	322	4	EEF2K	cover
Curcular544	chr11:77666988-77692622	25635	4	INTS4	cover
Curcular453	chr5:76745585-76760634	15050	4	WDR41	cover
Curcular424	chr21:9827000-9827191	192	4	MIR3687-1	near(distance:737)
Curcular496	chr2:37543380-37544322	943	4	PRKD3	join
Curcular508	chr11:1016857-1017363	507	4	MUC6	cover
Curcular410	chr2:200173483-200193633	20151	4	SATB2,SATB2	cover
Curcular450	chr5:1465256-1465560	305	4	LPCAT1	cover
Curcular540	chr2:58425729-58459247	33519	4	FANCL	cover
Curcular441	chr17:37864583-37866734	2152	4	ERBB2,ERBB2,ERBB2	cover
Curcular462	chr10:104247907-104248895	989	4	ACTR1A	cover
Curcular399	chr7:158552177-158557544	5368	4	ESYT2	cover
Curcular498	chr4:6925100-6969151	44052	4	TBC1D14	cover
Curcular822	chr9:2804257-2812362	8106	3	KIAA0020	cover
Curcular957	chr11:44129233-44151688	22456	3	EXT2,EXT2	cover
Curcular841	chr2:86088304-86090608	2305	3	ST3GAL5,ST3GAL5	cover
Curcular838	chr5:619105-620376	1272	3	CEP72	cover
Curcular924	chr1:219366424-219392054	25631	3	LYPLAL1	join
Curcular886	chr20:3888573-3893281	4709	3	PANK2,PANK2,PANK2	cover
Curcular660	chr20:12738028-13341099	603072	3	ISM1-AS1,LOC101929486,SPTLC3,LOC100505515,LOC102606466,ISM1	cover
Curcular732	chr12:32480395-32481489	1095	3	BICD1	cover
Curcular720	chr13:21987791-21999817	12027	3	ZDHHC20	cover
Curcular982	chr2:1530569-1536717	6149	3	TPO,TPO	cover
Curcular650	chr4:13578462-13589395	10934	3	BOD1L1	cover
Curcular717	chr10:89638683-89693008	54326	3	PTEN	cover
Curcular754	chr10:27301811-27306721	4911	3	ANKRD26	cover
Curcular861	chr21:30693542-30702014	8473	3	BACH1	cover
Curcular840	chr1:142936015-143512587	576573	3	LOC102723769	cover
Curcular931	chr2:242343243-242357524	14282	3	FARP2	cover
Curcular633	chr12:14576843-14578407	1565	3	ATF7IP	cover
Curcular707	chr1:8555123-8601377	46255	3	RERE	cover
Curcular934	chr1:16237596-16242774	5179	3	SPEN	cover
Curcular871	chr3:196118684-196129890	11207	3	UBXN7	cover
Curcular613	chr9:86297866-86301070	3205	3	UBQLN1	cover
Curcular955	chr20:23370583-23383709	13127	3	NAPB	cover
Curcular900	chr2:99802640-99812219	9580	3	MRPL30	cover
Curcular929	chr14:35036892-35037219	328	3	SNX6	cover
Curcular925	chr2:86386659-86389202	2544	3	IMMT	cover
Curcular694	chr16:48581918-48587580	5663	3	N4BP1	cover
Curcular652	chr9:103204188-103204638	451	3	MSANTD3-TMEFF1,MSANTD3	cover
Curcular967	chr4:1902353-1932497	30145	3	WHSC1,WHSC1,WHSC1	cover
Curcular1991	chr12:109052516-109055936	3421	3	CORO1C,CORO1C	cover
Curcular731	chr9:20582456-20584490	2035	3	MLLT3	cover
Curcular819	chr14:51259430-51288795	29366	3	NIN,NIN	cover
Curcular896	chr8:128152989-128161917	8929	3	CASC19	near(distance:-38114)
Curcular828	chr2:168994598-169038600	44003	3	STK39	cover
Curcular914	chr8:22336565-22336796	232	3	PPP3CC	cover
Curcular798	chr3:197557641-197593090	35450	3	LRCH3	cover
Curcular978	chr14:75513079-75516421	3343	3	MLH3	cover
Curcular750	chr3:120469370-120469847	478	3	GTF2E1	cover
Curcular758	chr10:70545893-70551098	5206	3	CCAR1	cover
Curcular820	chr7:61970336-61976104	5769	3	ZNF733P	near(distance:-775566)
Curcular763	chr3:126348222-126366139	17918	3	TXNRD3	cover
Curcular608	chr11:43421438-43429127	7690	3	TTC17	cover
Curcular905	chr11:66589114-66595835	6722	3	C11orf80	cover
Curcular704	chr20:57014001-57016139	2139	3	VAPB	cover
Curcular833	chr7:24659671-24708279	48609	3	MPP6	cover
Curcular807	chr7:2269619-2270362	744	3	MAD1L1	cover
Curcular870	chr16:11976872-11979131	2260	3	GSPT1	cover
Curcular607	chr3:28068995-28070094	1100	3	CMC1	near(distance:-213030)
Curcular753	chr2:122260743-122287901	27159	3	CLASP1	cover
Curcular764	chr1:212502477-212506940	4464	3	PPP2R5A,PPP2R5A	cover
Curcular596	chr16:23424769-23428442	3674	3	COG7	cover
Curcular777	chr9:77631184-77632364	1181	3	C9orf41	cover
Curcular648	chr2:48675597-48698506	22910	3	PPP1R21	cover
Curcular602	chr11:107260800-107289013	28214	3	CWF19L2	cover
Curcular804	chr2:136505837-136530117	24281	3	UBXN4	cover
Curcular642	chr9:111819471-111826847	7377	3	TMEM245	cover
Curcular687	chr2:61709515-61717911	8397	3	XPO1	cover
Curcular887	chr3:14485132-14489324	4193	3	SLC6A6	cover
Curcular920	chr5:56160561-56161804	1244	3	MAP3K1	cover
Curcular904	chr11:118422501-118430579	8079	3	IFT46	cover
Curcular842	chr11:65270108-65271402	1295	3	MALAT1	cover
Curcular625	chr12:77214838-77216311	1474	3	ZDHHC17	cover
Curcular847	chr17:722679-729318	6640	3	NXN,NXN	cover
Curcular736	chr1:213251038-213290752	39715	3	RPS6KC1	cover
Curcular674	chr3:136096502-136141886	45385	3	STAG1	cover
Curcular960	chr21:45451972-45457808	5837	3	TRAPPC10	cover
Curcular635	chr12:50821545-50822873	1329	3	LARP4,LARP4	cover
Curcular702	chrX:133607389-133627620	20232	3	HPRT1	cover
Curcular927	chr21:44695966-44696312	347	3	LINC00322	near(distance:-45777)
Curcular781	chr10:11639630-11643979	4350	3	USP6NL,USP6NL	cover
Curcular979	chrX:46510545-46513140	2596	3	SLC9A7	cover
Curcular858	chr10:8338887-8339093	207	3	LINC00708	near(distance:28619)
Curcular901	chr12:104200100-104208899	8800	3	NT5DC3	cover
Curcular789	chr12:51442817-51451911	9095	3	LETMD1	cover
Curcular628	chr20:25394426-25405963	11538	3	GINS1	cover
Curcular612	chr10:42405287-42408337	3051	3	LOC441666	near(distance:-418977)
Curcular956	chr13:101320833-101322823	1991	3	TMTC4	cover
Curcular831	chr2:72692289-72707879	15591	3	EXOC6B	cover
Curcular617	chr16:11873022-11876244	3223	3	ZC3H7A	cover
Curcular634	chr17:57808782-57816308	7527	3	VMP1	cover
Curcular996	chr21:40600426-40601362	937	3	BRWD1	cover
Curcular730	chr1:220935000-220943898	8899	3	2016-03-02	cover
Curcular718	chr3:33109722-33110462	741	3	GLB1	cover
Curcular1005	chr7:152007051-152055760	48710	3	KMT2C	cover
Curcular813	chr1:171752880-171759756	6877	3	METTL13	cover
Curcular698	chr12:69042479-69048032	5554	3	RAP1B	cover
Curcular631	chr19:27732018-27733706	1689	3	LINC00662	near(distance:-547695)
Curcular814	chr4:77631309-77652088	20780	3	SHROOM3	cover
Curcular667	chr16:74972048-74976724	4677	3	WDR59	cover
Curcular761	chr3:9731648-9743748	12101	3	MTMR14	cover
Curcular722	chr2:172193963-172196064	2102	3	METTL8	cover
Curcular727	chr2:181913732-181915652	1921	3	UBE2E3	cover
Curcular647	chr20:34309662-34313077	3416	3	RBM39	cover
Curcular906	chr11:3740642-3742055	1414	3	NUP98,NUP98	cover
Curcular619	chr2:224862832-224866639	3808	3	SERPINE2	cover
Curcular876	chr10:93756126-93768032	11907	3	BTAF1	cover
Curcular866	chr3:185251359-185252920	1562	3	LIPH	cover
Curcular969	chr16:30727387-30727800	414	3	SRCAP	cover
Curcular836	chr1:121485037-121485375	339	3	EMBP1	near(distance:171351)
Curcular752	chr6:169642894-169643099	206	3	THBS2	cover
Curcular760	chr9:20923659-20933102	9444	3	FOCAD	cover
Curcular880	chr18:55278869-55283207	4339	3	NARS	cover
Curcular748	chr3:128525215-128526514	1300	3	RAB7A	cover
Curcular677	chr19:45766371-45766625	255	3	MARK4	cover
Curcular863	chr8:145245687-145278133	32447	3	MROH1	cover
Curcular703	chrX:14861782-14883702	21921	3	FANCB	cover
Curcular626	chr4:77065302-77065626	325	3	NUP54	cover
Curcular756	chr6:143792098-143795993	3896	3	PEX3	cover
Curcular620	chr3:50102464-50103935	1472	3	RBM6	cover
Curcular591	chr1:52981563-52992045	10483	3	ZCCHC11	cover
Curcular944	chr2:209165664-209167080	1417	3	PIKFYVE,PIKFYVE	cover
Curcular614	chr1:155571864-155695810	123947	3	MSTO2P,YY1AP1,MSTO1,YY1AP1,YY1AP1	cover
Curcular849	chr3:170906491-170912424	5934	3	TNIK	cover
Curcular817	chr17:35603742-35609962	6221	3	ACACA,ACACA	cover
Curcular948	chr2:238121059-238121541	483	3	COL6A3	near(distance:-111114)
Curcular860	chr9:130285958-130294057	8100	3	FAM129B,FAM129B	cover
Curcular857	chr19:19603115-19603521	407	3	GATAD2A,GATAD2A	cover
Curcular885	chr4:48379913-48385801	5889	3	SLAIN2	cover
Curcular701	chr18:9931807-9937063	5257	3	VAPA	cover
Curcular643	chr21:38792601-38845182	52582	3	DYRK1A,DYRK1A	cover
Curcular664	chr12:11992074-12006495	14422	3	RNU6-19P,ETV6	cover
Curcular719	chr13:100909849-100992513	82665	3	PCCA	cover
Curcular1001	chr5:6604251-6605521	1271	3	NSUN2	cover
Curcular721	chr20:17928130-17937681	9552	3	SNX5	cover
Curcular935	chr12:32751431-32764217	12787	3	FGD4	cover
Curcular595	chr19:41782064-41787180	5117	3	HNRNPUL1	cover
Curcular903	chr16:70497072-70497677	606	3	FUK	cover
Curcular972	chr6:135360711-135363264	2554	3	HBS1L	cover
Curcular947	chr8:52758221-52773806	15586	3	PCMTD1	cover
Curcular894	chr22:29240115-29242500	2386	3	ZNRF3	near(distance:-37255)
Curcular783	chr1:243504341-243589860	85520	3	MIR4677,SDCCAG8	cover
Curcular878	chr1:204082043-204086835	4793	3	SOX13	cover
Curcular796	chr3:128973511-128973920	410	3	COPG1	cover
Curcular939	chr16:70582273-70601439	19167	3	SF3B3	cover
Curcular684	chr4:38091553-38104778	13226	3	TBC1D1	cover
Curcular799	chr15:76566753-76588078	21326	3	ETFA	cover
Curcular678	chr7:127447538-127544872	97335	3	SND1	cover
Curcular958	chr6:101214441-101215221	781	3	ASCC3	cover
Curcular829	chr14:31374624-31425448	50825	3	STRN3	cover
Curcular940	chr1:142924991-143501561	576571	3	LOC102723769	cover
Curcular892	chr1:87181407-87185318	3912	3	SH3GLB1	cover
Curcular794	chr11:77333545-77336863	3319	3	CLNS1A	cover
Curcular663	chr4:148860976-148887990	27015	3	ARHGAP10	cover
Curcular693	chr3:49372453-49373029	577	3	USP4	cover
Curcular826	chr4:103635595-103647840	12246	3	MANBA	cover
Curcular710	chr16:67070542-67116211	45670	3	CBFB	cover
Curcular728	chr4:166215511-166220808	5298	3	KLHL2,KLHL2	cover
Curcular645	chr6:80910651-80947387	36737	3	BCKDHB	cover
Curcular762	chrX:54662668-54662860	193	3	GNL3L	near(distance:68948)
Curcular879	chr5:124036707-124036962	256	3	ZNF608	cover
Curcular726	chr6:81017203-81053529	36327	3	BCKDHB	cover
Curcular942	chr7:24663282-24690331	27050	3	MPP6	cover
Curcular881	chr8:17868746-17869336	591	3	PCM1	cover
Curcular610	chr16:85667520-85667738	219	3	GSE1,MIR7851	cover
Curcular649	chr3:27424644-27465643	41000	3	SLC4A7,SLC4A7	cover
Curcular785	chr7:148463653-148464841	1189	3	CUL1	cover
Curcular946	chr17:81006347-81006661	315	3	B3GNTL1	cover
Curcular615	chr1:173915614-173916720	1107	3	RC3H1	cover
Curcular945	chr6:136709531-136710655	1125	3	MAP7,MAP7	cover
Curcular653	chr1:93687166-93730458	43293	3	CCDC18	cover
Curcular889	chr12:121890923-122016851	125929	3	KDM2B,KDM2B	cover
Curcular788	chr10:5815805-5842668	26864	3	GDI2	cover
Curcular654	chr17:15449102-15458681	9580	3	TVP23C-CDRT4,TVP23C	cover
Curcular911	chr7:80394471-80435074	40604	3	SEMA3C	cover
Curcular915	chr5:74041503-74046492	4990	3	GFM2	cover
Curcular970	chr17:3717616-3719564	1949	3	C17orf85	cover
Curcular928	chr3:196533450-196539722	6273	3	PAK2	cover
Curcular629	chr22:47370186-47393605	23420	3	TBC1D22A,TBC1D22A,TBC1D22A	cover
Curcular627	chr2:215632206-215661841	29636	3	BARD1	cover
Curcular872	chr4:186096940-186097205	266	3	CFAP97,CFAP97	cover
Curcular737	chr15:75215989-75221573	5585	3	COX5A	cover
Curcular680	chr1:52289336-52299842	10507	3	NRD1,NRD1	cover
Curcular989	chrX:107083900-107097934	14035	3	MID2	cover
Curcular689	chr8:141615623-141616013	391	3	AGO2	cover
Curcular780	chr10:86198268-86237420	39153	3	CCSER2	cover
Curcular618	chr7:105099615-105105861	6247	3	PUS7	cover
Curcular638	chr11:108055959-108068147	12189	3	NPAT	cover
Curcular895	chr2:242346952-242352836	5885	3	FARP2	cover
Curcular926	chr22:45726484-45728591	2108	3	FAM118A	cover
Curcular943	chr11:1017277-1018455	1179	3	MUC6	cover
Curcular862	chr2:36668401-36669878	1478	3	CRIM1	cover
Curcular605	chr4:7726372-7726567	196	3	SORCS2	cover
Curcular786	chr9:127670656-127674305	3650	3	GOLGA1	cover
Curcular937	chr12:116668238-116675510	7273	3	MED13L	cover
Curcular818	chr8:104417004-104420012	3009	3	SLC25A32	cover
Curcular983	chr8:1729624-1729986	363	3	CLN8	cover
Curcular918	chr3:196842798-196846401	3604	3	DLG1,DLG1	cover
Curcular640	chr2:61719170-61724142	4973	3	XPO1	cover
Curcular668	chr4:2951661-2952972	1312	3	NOP14	cover
Curcular779	chr3:119720893-119812440	91548	3	GSK3B	cover
Curcular715	chr8:141856359-141900868	44510	3	PTK2	cover
Curcular661	chr3:169694734-169703653	8920	3	SEC62	cover
Curcular912	chr1:205585606-205593019	7414	3	ELK4	cover
Curcular787	chr7:127344893-127361454	16562	3	SND1	cover
Curcular877	chr19:6230581-6270770	40190	3	MLLT1	cover
Curcular641	chr12:46581385-46581638	254	3	SLC38A1,SLC38A1,SLC38A1	cover
Curcular772	chr3:56661065-56662642	1578	3	FAM208A	cover
Curcular933	chr12:50821545-50855130	33586	3	LARP4,LARP4	cover
Curcular800	chr3:27420740-27465643	44904	3	SLC4A7,SLC4A7	cover
Curcular851	chr4:106367540-106377902	10363	3	PPA2	cover
Curcular801	chr1:2583811-2586658	2848	3	TTC34	cover
Curcular601	chr14:91759670-91759933	264	3	CCDC88C	cover
Curcular951	chr1:172525009-172526934	1926	3	SUCO	cover
Curcular1006	chr10:93608140-93611093	2954	3	TNKS2	cover
Curcular856	chr4:159600442-159600829	388	3	ETFDH	cover
Curcular734	chr5:6737623-6746540	8918	3	PAPD7	cover
Curcular936	chr2:242343243-242347030	3788	3	FARP2	cover
Curcular742	chr12:13061177-13062105	929	3	GPRC5A	cover
Curcular671	chr17:11998892-12016677	17786	3	MAP2K4	cover
Curcular743	chr22:45574119-45574781	663	3	NUP50	cover
Curcular797	chr7:139083345-139102475	19131	3	C7orf55-LUC7L2,LUC7L2	cover
Curcular809	chr9:97054623-97055351	729	3	ZNF169	cover
Curcular821	chr2:170671987-170677783	5797	3	METTL5	cover
Curcular971	chr2:183993015-183995273	2259	3	NUP35,NUP35	cover
Curcular995	chr3:61608137-61609229	1093	3	PTPRG	cover
Curcular853	chr11:57077405-57077718	314	3	TNKS1BP1	cover
Curcular688	chr2:234164748-234173789	9042	3	ATG16L1	cover
Curcular988	chr7:158580695-158591763	11069	3	ESYT2	cover
Curcular669	chr15:101906401-101910728	4328	3	PCSK6	cover
Curcular672	chr10:98303833-98325183	21351	3	TM9SF3	cover
Curcular791	chr2:38570410-38570654	245	3	ATL2	cover
Curcular834	chr2:36605500-36623930	18431	3	CRIM1	cover
Curcular594	chr1:247320302-247323115	2814	3	ZNF124,ZNF124,ZNF124	cover
Curcular824	chr4:83900036-83906029	5994	3	LIN54,LIN54	cover
Curcular968	chr17:35687113-35687365	253	3	ACACA	cover
Curcular600	chr4:146044173-146051457	7285	3	ABCE1	join
Curcular808	chr1:113939733-113941677	1945	3	MAGI3	cover
Curcular769	chr1:154179825-154180040	216	3	C1orf43	cover
Curcular954	chr14:50713759-50769735	55977	3	L2HGDH	cover
Curcular616	chr2:200808488-200813195	4708	3	TYW5	cover
Curcular802	chr18:77455225-77464917	9693	3	CTDP1	cover
Curcular897	chr19:11223954-11224438	485	3	MIR6886,LDLR	cover
Curcular844	chr5:144817635-144852878	35244	3	PRELID2	near(distance:-283029)
Curcular623	chr1:67337053-67371058	34006	3	WDR78	cover
Curcular980	chr7:507013-507318	306	3	PDGFA	near(distance:-29579)
Curcular747	chr9:33960824-33989124	28301	3	UBAP2	cover
Curcular997	chr17:3445816-3448565	2750	3	TRPV3	cover
Curcular867	chr6:47471016-47522502	51487	3	CD2AP	cover
Curcular739	chr4:79186179-79188586	2408	3	FRAS1	cover
Curcular697	chr3:47663697-47680270	16574	3	SMARCC1	cover
Curcular657	chr14:55071090-55076343	5254	3	SAMD4A	cover
Curcular768	chr6:76331248-76344527	13280	3	SENP6	cover
Curcular855	chr12:121220458-121222396	1939	3	SPPL3	cover
Curcular859	chr17:35600287-35603892	3606	3	ACACA,ACACA	cover
Curcular805	chr15:63845914-63855207	9294	3	USP3	cover
Curcular1002	chr8:136008876-136009125	250	3	LOC101927845	near(distance:114734)
Curcular665	chr7:77006165-77033932	27768	3	GSAP	cover
Curcular976	chr12:110778464-110780253	1790	3	ATP2A2	cover
Curcular744	chr2:220656311-220658892	2582	3	MIR4268	near(distance:-112331)
Curcular706	chr6:82920531-82922510	1980	3	IBTK	cover
Curcular749	chr12:28458582-28460682	2101	3	CCDC91	cover
Curcular953	chr14:39650494-39651023	530	3	PNN	cover
Curcular962	chr2:20507739-20527139	19401	3	PUM2	cover
Curcular1003	chr17:57808782-57851246	42465	3	VMP1	cover
Curcular917	chr6:76344423-76380436	36014	3	SENP6	cover
Curcular622	chr5:96058343-96066564	8222	3	CAST,CAST,CAST	cover
Curcular598	chr22:22123484-22143097	19614	3	MAPK1,MAPK1	cover
Curcular812	chr10:35349802-35360267	10466	3	CUL2	cover
Curcular922	chr15:60648118-60656722	8605	3	ANXA2	cover
Curcular932	chr17:38652239-38652772	534	3	TNS4	cover
Curcular775	chr13:25051839-25052414	576	3	PARP4	cover
Curcular891	chr3:47651556-47680270	28715	3	SMARCC1	cover
Curcular679	chr22:41832654-41832855	202	3	TOB2	cover
Curcular811	chr11:117023157-117034608	11452	3	PAFAH1B2,PAFAH1B2,PAFAH1B2	cover
Curcular658	chr17:45741525-45745776	4252	3	KPNB1,KPNB1	cover
Curcular941	chr5:134076753-134079742	2990	3	CAMLG	cover
Curcular882	chr5:98215256-98217079	1824	3	CHD1	cover
Curcular961	chr13:96636058-96651561	15504	3	UGGT2	cover
Curcular848	chr7:40027198-40027857	660	3	CDK13	cover
Curcular639	chr1:231337760-231337969	210	3	TRIM67	cover
Curcular699	chr11:17190224-17191353	1130	3	PIK3C2A	cover
Curcular845	chr6:29765848-29922308	156461	3	HCG4B,HLA-A,HLA-G,HLA-H	cover
Curcular865	chr16:89484692-89488713	4022	3	ANKRD11	cover
Curcular869	chr16:792250-792543	294	3	NARFL	near(distance:1253)
Curcular606	chr11:12696956-12785981	89026	3	TEAD1	cover
Curcular696	chr12:50821545-50824353	2809	3	LARP4,LARP4	cover
Curcular898	chr10:96201653-96234540	32888	3	TBC1D12	cover
Curcular683	chr12:83250789-83251359	571	3	TMTC2	cover
Curcular883	chr18:74561482-74583781	22300	3	ZNF236	cover
Curcular708	chr17:38282436-38282659	224	3	MSL1	cover
Curcular975	chr21:40641825-40646398	4574	3	BRWD1	cover
Curcular990	chr2:201784945-201802689	17745	3	ORC2	cover
Curcular992	chr19:899440-900952	1513	3	R3HDM4	cover
Curcular767	chr9:113734353-113773970	39618	3	LPAR1	cover
Curcular682	chr2:230701564-230725247	23684	3	TRIP12,TRIP12	cover
Curcular644	chr2:183173215-183173727	513	3	PDE1A,PDE1A,PDE1A	cover
Curcular784	chr14:73614503-73614802	300	3	PSEN1	cover
Curcular910	chr3:120047626-120048244	619	3	LRRC58	cover
Curcular723	chr20:32617575-32619410	1836	3	RALY	cover
Curcular868	chr1:179955304-179966310	11007	3	CEP350	cover
Curcular714	chr3:63898264-63898901	638	3	ATXN7	cover
Curcular651	chr10:5827815-5842668	14854	3	GDI2	cover
Curcular1004	chr3:101371340-101371782	443	3	ZBTB11	cover
Curcular624	chr1:231930988-231954263	23276	3	DISC2,TSNAX-DISC1,DISC1,TSNAX-DISC1	cover
Curcular923	chrY:14832522-14834120	1599	3	USP9Y	cover
Curcular998	chr5:3660108-3660337	230	3	IRX1	near(distance:58591)
Curcular604	chr7:140055468-140058585	3118	3	SLC37A3	cover
Curcular852	chr1:214637973-214638300	328	3	PTPN14	cover
Curcular850	chr9:123280705-123301442	20738	3	CDK5RAP2	cover
Curcular590	chr9:125760876-125827740	66865	3	GPR21,RABGAP1	cover
Curcular745	chr1:113124614-113159517	34904	3	ST7L,ST7L	cover
Curcular771	chr8:42914235-42919358	5124	3	FNTA	cover
Curcular611	chr2:106761646-106782539	20894	3	UXS1	cover
Curcular963	chr11:108170441-108202764	32324	3	ATM	cover
Curcular774	chr1:8555123-8617582	62460	3	RERE	cover
Curcular832	chr9:130931331-130943078	11748	3	CIZ1,CIZ1,CIZ1	cover
Curcular984	chr6:47494364-47522502	28139	3	CD2AP	cover
Curcular981	chr19:13135835-13136366	532	3	NFIX,NFIX,NFIX	cover
Curcular782	chr3:52771602-52773650	2049	3	NEK4	cover
Curcular839	chr1:33413823-33415375	1553	3	RNF19B	cover
Curcular740	chr14:21971316-21972024	709	3	METTL3	cover
Curcular888	chr4:40892381-40937156	44776	3	APBB2	cover
Curcular733	chr1:204082043-204083733	1691	3	SOX13	cover
Curcular985	chr15:77657505-77681144	23640	3	PEAK1	cover
Curcular843	chr16:70294947-70296427	1481	3	AARS	cover
Curcular712	chr20:62654110-62657411	3302	3	PRPF6	cover
Curcular673	chr13:99157169-99171727	14559	3	STK24,STK24	cover
Curcular806	chr19:23541232-23545527	4296	3	ZNF91	cover
Curcular675	chr9:134312007-134314448	2442	3	PRRC2B	cover
Curcular875	chr20:47682729-47689234	6506	3	CSE1L	cover
Curcular792	chr19:11623871-11625036	1166	3	ECSIT	cover
Curcular724	chr1:100515465-100535241	19777	3	HIAT1	cover
Curcular735	chr4:39915231-39927553	12323	3	PDS5A,PDS5A	cover
Curcular599	chr5:36211946-36227667	15722	3	NADK2	cover
Curcular986	chr7:139060808-139102475	41668	3	C7orf55-LUC7L2,LUC7L2	cover
Curcular793	chr7:139746684-139757834	11151	3	PARP12	cover
Curcular827	chr2:64139479-64231793	92315	3	VPS54	cover
Curcular725	chr2:240929491-240954277	24787	3	NDUFA10	cover
Curcular930	chr11:61205097-61205585	489	3	SDHAF2	cover
Curcular993	chr14:100826891-100828258	1368	3	WARS	cover
Curcular952	chr22:42204879-42209826	4948	3	CCDC134	cover
Curcular630	chrY:13468755-13485448	16694	3	GYG2P1	near(distance:-1032467)
Curcular676	chr4:54280782-54294350	13569	3	FIP1L1	cover
Curcular659	chr10:74034521-74035066	546	3	DDIT4	cover
Curcular776	chrY:13464746-13479395	14650	3	GYG2P1	near(distance:-1038520)
Curcular790	chr5:170818309-170819982	1674	3	NPM1	cover
Curcular655	chr5:78734833-78752841	18009	3	HOMER1	cover
Curcular759	chr2:136505837-136528305	22469	3	UBXN4	cover
Curcular874	chr7:131008643-131009002	360	3	MKLN1,MKLN1-AS	cover
Curcular977	chr17:80721841-80758872	37032	3	TBCD	cover
Curcular656	chr10:128795012-128798571	3560	3	DOCK1	cover
Curcular830	chr20:60886976-60887588	613	3	LAMA5	cover
Curcular816	chr8:141828376-141900868	72493	3	PTK2	cover
Curcular987	chr1:8601273-8674745	73473	3	RERE	cover
Curcular908	chr18:9195549-9221997	26449	3	ANKRD12,ANKRD12	cover
Curcular921	chr2:61343114-61345251	2138	3	KIAA1841,KIAA1841	cover
Curcular823	chr4:22403054-22404422	1369	3	GPR125	cover
Curcular597	chr7:11021999-11030474	8476	3	PHF14	cover
Curcular974	chr10:94653106-94679807	26702	3	EXOC6,EXOC6	cover
Curcular846	chr4:2492064-2502465	10402	3	RNF4	cover
Curcular999	chr15:93540187-93541851	1665	3	CHD2	cover
Curcular815	chr1:23356966-23377017	20052	3	KDM1A,MIR3115	cover
Curcular964	chr17:49340635-49346265	5631	3	UTP18	cover
Curcular685	chr14:81297487-81307112	9626	3	CEP128	cover
Curcular741	chr11:44730568-44730768	201	3	TSPAN18	near(distance:-55208)
Curcular949	chr17:66110563-66121621	11059	3	LINC00674	cover
Curcular670	chrM:1717-1920	204	3	gene:ENSG00000210082	cover
Curcular609	chr12:46633462-46648719	15258	3	SLC38A1,SLC38A1,SLC38A1,SLC38A1	cover
Curcular729	chr18:19146107-19148055	1949	3	ESCO1	cover
Curcular711	chr11:70505933-70507783	1851	3	SHANK2,SHANK2	cover
Curcular893	chr17:48818463-48819092	630	3	LUC7L3	cover
Curcular973	chr6:17665470-17669777	4308	3	NUP153	cover
Curcular778	chr4:113483527-113506881	23355	3	ZGRF1	cover
Curcular907	chr8:120803564-120814265	10702	3	TAF2	cover
Curcular632	chr19:12825635-12826553	919	3	TNPO2,TNPO2,TNPO2	cover
Curcular691	chr2:101905435-101911643	6209	3	RNF149	cover
Curcular825	chr11:13435077-13466728	31652	3	BTBD10	cover
Curcular692	chr4:39900009-39904080	4072	3	PDS5A,PDS5A	cover
Curcular803	chr1:229596358-229601266	4909	3	NUP133	cover
Curcular913	chr13:98645146-98652899	7754	3	IPO5	cover
Curcular766	chr1:211952260-211966532	14273	3	LPGAT1	cover
Curcular716	chr22:45197957-45221473	23517	3	PRR5-ARHGAP8,ARHGAP8	cover
Curcular681	chr8:97318672-97343323	24652	3	PTDSS1	cover
Curcular938	chr18:21946856-21957499	10644	3	OSBPL1A	cover
Curcular919	chr11:85707869-85742653	34785	3	PICALM,PICALM	cover
Curcular621	chr15:41730519-41750074	19556	3	RTF1	cover
Curcular636	chr8:124089351-124096580	7230	3	TBC1D31	cover
Curcular994	chr16:50820766-50827575	6810	3	CYLD	cover
Curcular864	chr1:246600450-246603426	2977	3	SMYD3	cover
Curcular709	chr17:4186093-4200109	14017	3	UBE2G1	cover
Curcular916	chr12:53434751-53435239	489	3	EIF4B	cover
Curcular959	chr5:179132680-179137066	4387	3	CANX	cover
Curcular795	chr14:31139462-31144271	4810	3	SCFD1	cover
Curcular810	chr3:133894453-133914026	19574	3	RYK	cover
Curcular755	chr9:6276055-6276335	281	3	IL33	near(distance:18072)
Curcular637	chr11:32611093-32617593	6501	3	EIF3M	cover
Curcular765	chr5:10415600-10417516	1917	3	2016-03-06	cover
Curcular738	chr21:34713305-34721849	8545	3	IFNAR1	cover
Curcular966	chr8:62438536-62468581	30046	3	ASPH	cover
Curcular873	chr3:141811903-141820683	8781	3	TFDP2	cover
Curcular666	chr4:1976590-1978406	1817	3	WHSC1,WHSC1	cover
Curcular965	chr3:30686239-30691952	5714	3	TGFBR2	cover
Curcular690	chr5:179132680-179134191	1512	3	CANX	cover
Curcular991	chr2:61712903-61717911	5009	3	XPO1	cover
Curcular854	chr3:61813098-61814657	1560	3	PTPRG	cover
Curcular662	chr1:94360170-94367225	7056	3	GCLM	cover
Curcular757	chr2:242572332-242573494	1163	3	THAP4	cover
Curcular705	chr3:196807922-196846401	38480	3	DLG1,DLG1	cover
Curcular837	chr14:39543619-39555110	11492	3	SEC23A	cover
Curcular713	chr15:85657104-85664245	7142	3	PDE8A	cover
Curcular700	chr4:6925100-6925838	739	3	TBC1D14	cover
Curcular593	chr12:127727324-127728303	980	3	LOC101927616	near(distance:-80397)
Curcular773	chr5:65054394-65088482	34089	3	NLN	cover
Curcular902	chr8:80830213-80831383	1171	3	MRPS28	join
Curcular751	chr3:130699426-130712942	13517	3	ATP2C1,ATP2C1,ATP2C1,ATP2C1,ATP2C1,ATP2C1	cover
Curcular899	chr11:43425548-43436326	10779	3	TTC17	cover
Curcular1000	chr2:200233328-200246543	13216	3	SATB2,SATB2	cover
Curcular646	chr15:80390758-80415142	24385	3	ZFAND6	cover
Curcular603	chr7:44838347-44839473	1127	3	PPIA	cover
Curcular890	chr13:76134889-76143643	8755	3	UCHL3,UCHL3	cover
Curcular950	chr10:5810176-5842668	32493	3	GDI2	cover
Curcular592	chr6:155095123-155099179	4057	3	SCAF8	cover
Curcular686	chr16:89167625-89169065	1441	3	ACSF3	cover
Curcular746	chr9:35062975-35068359	5385	3	VCP	cover
Curcular835	chr6:169060403-169060594	192	3	SMOC2	cover
Curcular909	chr7:156549087-156556489	7403	3	LMBR1	cover
Curcular695	chr1:62365255-62393501	28247	3	INADL	cover
Curcular1224	chr19:6759605-6760998	1394	2	SH2D3A	cover
Curcular2235	chr1:19978097-19978676	580	2	NBL1,NBL1,MINOS1-NBL1	cover
Curcular2185	chr10:111860383-111860606	224	2	ADD3,ADD3	cover
Curcular1291	chr22:24698163-24743144	44982	2	SPECC1L-ADORA2A,SPECC1L	cover
Curcular2243	chr10:49609655-49618211	8557	2	MAPK8,MAPK8	cover
Curcular2600	chr11:77043775-77054976	11202	2	PAK1	cover
Curcular1827	chr13:60435541-60490383	54843	2	DIAPH3	cover
Curcular2252	chr2:206992521-206994966	2446	2	NDUFS1,NDUFS1	cover
Curcular1884	chr4:75248362-75250567	2206	2	EREG	cover
Curcular2097	chr1:61743192-61849037	105846	2	NFIA,NFIA,NFIA	cover
Curcular1160	chr1:169100762-169101626	865	2	ATP1B1	cover
Curcular2732	chr5:140960311-140963182	2872	2	DIAPH1	cover
Curcular2797	chrX:28045902-28052394	6493	2	DCAF8L1	near(distance:46336)
Curcular2597	chr17:40990748-40991397	650	2	PSME3	cover
Curcular1037	chr11:63426233-63426724	492	2	ATL3,ATL3	cover
Curcular1250	chr5:1063959-1094363	30405	2	SLC12A7	cover
Curcular2638	chr1:41006258-41007382	1125	2	ZNF684	cover
Curcular1818	chr12:118456877-118465835	8959	2	RFC5	cover
Curcular2164	chr12:129299320-129299615	296	2	SLC15A4	cover
Curcular2622	chr11:64605555-64608120	2566	2	CDC42BPG	cover
Curcular1116	chr1:10463128-10464336	1209	2	PGD	cover
Curcular2547	chr12:115663219-115663403	185	2	TBX3	near(distance:541250)
Curcular2395	chr2:162173018-162267896	94879	2	PSMD14	cover
Curcular1026	chr11:115591097-115591434	338	2	LINC00900	near(distance:-34617)
Curcular1596	chr20:376864-377631	768	2	TRIB3,TRIB3	cover
Curcular2150	chr1:200617567-200635879	18313	2	DDX59	cover
Curcular2525	chr19:19576149-19584976	8828	2	GATAD2A,GATAD2A	cover
Curcular1787	chr10:86177527-86198463	20937	2	CCSER2	cover
Curcular2328	chr9:79964030-79965296	1267	2	VPS13A,VPS13A	cover
Curcular2094	chr12:72003960-72008718	4759	2	ZFC3H1	cover
Curcular2529	chr9:20819795-20885229	65435	2	FOCAD	cover
Curcular1008	chr1:19670852-19684057	13206	2	CAPZB	cover
Curcular1513	chr4:75972832-75973063	232	2	PARM1	cover
Curcular1145	chr1:62107812-62111853	4042	2	MGC34796	near(distance:-8061)
Curcular2575	chr1:12378129-12382021	3893	2	VPS13D	cover
Curcular2191	chr22:36661197-36661902	706	2	APOL1	cover
Curcular1100	chr16:70294962-70296324	1363	2	AARS	cover
Curcular2679	chr17:1437393-1444934	7542	2	PITPNA	cover
Curcular1437	chr3:108324182-108335504	11323	2	DZIP3	cover
Curcular1943	chr13:48660418-48664554	4137	2	MED4	cover
Curcular1955	chr2:203921150-203933198	12049	2	NBEAL1	cover
Curcular1072	chr1:219838259-219838763	505	2	RNU5F-1	near(distance:-207856)
Curcular2692	chr10:27313376-27332496	19121	2	ANKRD26	cover
Curcular2472	chrX:76907604-76912143	4540	2	ATRX	cover
Curcular1500	chr15:44620883-44673174	52292	2	CASC4	cover
Curcular1933	chr7:151947938-151949800	1863	2	KMT2C	cover
Curcular2050	chr2:190656516-190670480	13965	2	PMS1	cover
Curcular2389	chr1:213415912-213573652	157741	2	RPS6KC1	join
Curcular1950	chr14:106094009-106239350	145342	2	ELK2AP	cover
Curcular1398	chr19:30465505-30465688	184	2	URI1	cover
Curcular1312	chr3:133327379-133329985	2607	2	TOPBP1	cover
Curcular1914	chr18:45355845-45423180	67336	2	SMAD2	join
Curcular1852	chr11:118528236-118528515	280	2	PHLDB1,PHLDB1	cover
Curcular2238	chr3:56700288-56707753	7466	2	FAM208A	cover
Curcular1083	chr21:27100307-27100689	383	2	ATP5J	cover
Curcular2725	chr2:46055820-46056446	627	2	PRKCE	cover
Curcular2021	chr5:127474289-127488497	14209	2	SLC12A2	cover
Curcular1622	chr18:29691717-29706763	15047	2	RNF138	cover
Curcular1140	chr8:68007528-68007967	440	2	CSPP1,CSPP1	cover
Curcular2342	chr19:11258419-11258789	371	2	SPC24	cover
Curcular2527	chr15:91034658-91043301	8644	2	IQGAP1	cover
Curcular1711	chr17:27248706-27254081	5376	2	PHF12,PHF12	cover
Curcular1387	chr17:80960549-81006661	46113	2	B3GNTL1	cover
Curcular1526	chr8:103309134-103317523	8390	2	UBR5	cover
Curcular1110	chr15:60741684-60745851	4168	2	ICE2	cover
Curcular2531	chr4:39881348-39905763	24416	2	PDS5A	cover
Curcular1924	chr20:50286536-50307358	20823	2	ATP9A	cover
Curcular1604	chr19:47207426-47207906	481	2	PRKD2	cover
Curcular2753	chr10:34558585-34573173	14589	2	PARD3	cover
Curcular2677	chr6:57235968-57246966	10999	2	PRIM2	cover
Curcular2576	chr2:70033517-70039841	6325	2	ANXA4	cover
Curcular2382	chr1:23356962-23366927	9966	2	KDM1A	cover
Curcular2773	chr12:28603094-28637098	34005	2	CCDC91	cover
Curcular2186	chr7:2269619-2270399	781	2	MAD1L1	cover
Curcular1893	chr22:46096162-46136418	40257	2	ATXN10	cover
Curcular1031	chr2:96371912-96588924	217013	2	LINC00342	cover
Curcular2333	chrX:79962926-79975155	12230	2	BRWD3	cover
Curcular1294	chr1:155695173-155697529	2357	2	DAP3,DAP3	cover
Curcular2719	chr3:153720865-153748168	27304	2	ARHGEF26-AS1	join
Curcular2637	chr2:158713977-158716691	2715	2	ACVR1,ACVR1	cover
Curcular2037	chr12:46633462-46633676	215	2	SLC38A1,SLC38A1,SLC38A1,SLC38A1	cover
Curcular1683	chr10:12442720-12445368	2649	2	CAMK1D,CAMK1D	cover
Curcular2174	chr18:12951854-12971250	19397	2	SEH1L	cover
Curcular1064	chr11:117787885-117789553	1669	2	TMPRSS13,TMPRSS13	cover
Curcular1956	chr10:105199503-105200607	1105	2	PDCD11	cover
Curcular2264	chr12:9829380-9829785	406	2	CLEC2D	cover
Curcular1488	chr6:18225271-18225841	571	2	DEK	cover
Curcular1302	chrM:3007-3192	186	2	gene:ENSG00000210082	cover
Curcular1968	chr3:111872320-111873172	853	2	SLC9C1	cover
Curcular2157	chr5:64863340-64868113	4774	2	PPWD1,PPWD1	cover
Curcular1089	chr1:246599247-246603426	4180	2	SMYD3	cover
Curcular1760	chr2:192194661-192214951	20291	2	MYO1B	cover
Curcular1530	chr15:43627143-43628024	882	2	ADAL,ADAL	cover
Curcular1587	chr16:1636131-1638025	1895	2	IFT140	cover
Curcular1598	chr11:65272697-65272970	274	2	MALAT1	cover
Curcular1722	chr7:94740571-94750144	9574	2	PPP1R9A	cover
Curcular1684	chr2:133040207-133046109	5903	2	ANKRD30BL	near(distance:24665)
Curcular1824	chr2:148936269-149099905	163637	2	MBD5	cover
Curcular1092	chr4:96025559-96036938	11380	2	BMPR1B	cover
Curcular1241	chr10:43110843-43113206	2364	2	ZNF33B	cover
Curcular1232	chr5:76118959-77111975	993017	2	CRHBP,WDR41,TBCA,S100Z,ZBED3,AGGF1,TBCA,PDE8B,SNORA47,ZBED3-AS1,OTP	cover
Curcular1046	chr8:25156460-25158173	1714	2	DOCK5	cover
Curcular1492	chr15:44048847-44055404	6558	2	PDIA3	cover
Curcular2668	chr11:73418465-73441868	23404	2	RAB6A,RAB6A	cover
Curcular2352	chr8:54656137-54684727	28591	2	ATP6V1H,ATP6V1H	cover
Curcular1422	chr11:64021887-64022510	624	2	PLCB3	cover
Curcular1648	chr15:41377567-41379880	2314	2	INO80	cover
Curcular2133	chr4:17816476-17816981	506	2	NCAPG	cover
Curcular1753	chr3:185324118-185327138	3021	2	SENP2	cover
Curcular1371	chr11:118656761-118657227	467	2	DDX6,DDX6	cover
Curcular2489	chr21:38746536-38747419	884	2	DYRK1A	cover
Curcular1581	chr16:53236395-53331070	94676	2	CHD9	cover
Curcular1285	chr16:89484692-89493477	8786	2	ANKRD11	cover
Curcular1180	chr12:110770402-110771948	1547	2	ATP2A2	cover
Curcular2278	chr5:126862310-126874835	12526	2	PRRC1	cover
Curcular1765	chr1:41474466-41475261	796	2	CTPS1	cover
Curcular2795	chr5:154195156-154195860	705	2	LARP1	cover
Curcular1231	chr3:101389974-101391057	1084	2	ZBTB11	cover
Curcular1585	chr10:16794538-16824083	29546	2	RSU1	cover
Curcular2212	chr18:18572792-18622196	49405	2	ROCK1	cover
Curcular2142	chr16:4921214-4925098	3885	2	UBN1	cover
Curcular1958	chr21:9827156-9827456	301	2	MIR3687-1	near(distance:893)
Curcular2431	chr17:54985829-54986238	410	2	TRIM25	cover
Curcular1132	chr1:202385915-202394853	8939	2	PPP1R12B,PPP1R12B	cover
Curcular1164	chr6:18160114-18166609	6496	2	KDM1B	cover
Curcular2625	chr1:109427897-109446876	18980	2	GPSM2	cover
Curcular1798	chr9:111819471-111835718	16248	2	TMEM245	cover
Curcular2038	chr3:183493703-183504089	10387	2	YEATS2	cover
Curcular2113	chr2:153519117-153525784	6668	2	PRPF40A	cover
Curcular1019	chr1:162352990-162353329	340	2	C1orf226,C1orf226	cover
Curcular1940	chr19:13064954-13065340	387	2	GADD45GIP1	join
Curcular1742	chr17:49067811-49075978	8168	2	SPAG9,SPAG9	cover
Curcular2675	chr1:24495903-24507340	11438	2	IFNLR1	cover
Curcular1350	chr7:139741440-139757830	16391	2	PARP12	cover
Curcular1983	chr13:25051839-25067871	16033	2	PARP4	cover
Curcular2253	chrX:14024948-14025580	633	2	GEMIN8	cover
Curcular1249	chr11:65269792-65272490	2699	2	MALAT1	cover
Curcular2260	chr4:152624380-152640679	16300	2	GATB	cover
Curcular1036	chr3:101298634-101304355	5722	2	PCNP	cover
Curcular1063	chr7:44714010-44714867	858	2	OGDH,OGDH	cover
Curcular1115	chr6:131939547-131941036	1490	2	MED23,MED23	cover
Curcular2730	chr1:213046020-213068696	22677	2	FLVCR1	cover
Curcular1485	chr19:47646751-47673180	26430	2	SAE1	cover
Curcular2236	chr9:33948372-33948585	214	2	UBAP2	cover
Curcular2069	chr8:48874638-48882404	7767	2	MCM4	cover
Curcular1734	chr12:104705068-104713363	8296	2	TXNRD1,TXNRD1	cover
Curcular1295	chr2:208841375-208842310	936	2	PLEKHM3	cover
Curcular1301	chr1:198190129-198233365	43237	2	NEK7	cover
Curcular2388	chr19:2213538-2214595	1058	2	DOT1L	cover
Curcular2297	chr12:111951161-111957880	6720	2	ATXN2	cover
Curcular2081	chr10:94308290-94308657	368	2	IDE	cover
Curcular1655	chr22:26725677-26726411	735	2	SEZ6L	cover
Curcular2461	chr4:122725777-122731254	5478	2	EXOSC9	cover
Curcular1659	chr1:120277257-120279889	2633	2	PHGDH	cover
Curcular1464	chr3:155611307-155615830	4524	2	GMPS	cover
Curcular1782	chr14:51204858-51238186	33329	2	NIN,NIN	cover
Curcular1894	chr3:122842183-122843190	1008	2	PDIA5	cover
Curcular1168	chr18:9195549-9211782	16234	2	ANKRD12,ANKRD12	cover
Curcular2581	chr17:43059808-43059994	187	2	C1QL1	near(distance:14164)
Curcular2286	chr13:99077006-99077222	217	2	FARP1,FARP1	cover
Curcular2138	chr1:41578955-41608784	29830	2	SCMH1,SCMH1	cover
Curcular1365	chr6:33365806-33366164	359	2	KIFC1	cover
Curcular1045	chr6:18160114-18188233	28120	2	KDM1B	cover
Curcular1666	chr9:111812563-111812972	410	2	TMEM245	cover
Curcular2285	chr17:64135604-64179425	43822	2	CEP112,CEP112	cover
Curcular1591	chr2:109964130-109964405	276	2	SH3RF3	cover
Curcular2127	chr13:41523942-41525572	1631	2	ELF1,ELF1	cover
Curcular1859	chr12:49525081-49580616	55536	2	TUBA1B,TUBA1A	join
Curcular2599	chr10:13214378-13214767	390	2	MCM10	cover
Curcular2242	chr11:65270483-65271202	720	2	MALAT1	cover
Curcular1175	chr1:16060750-16061028	279	2	PLEKHM2	cover
Curcular1032	chr10:102020723-102035250	14528	2	BLOC1S2,BLOC1S2,CWF19L1	join
Curcular1102	chr3:56657556-56658640	1085	2	FAM208A	cover
Curcular1963	chr7:72861594-72884813	23220	2	BAZ1B	cover
Curcular1887	chr17:40497577-40500535	2959	2	STAT3,STAT3	cover
Curcular1261	chr3:121212325-121215779	3455	2	POLQ	cover
Curcular2425	chr1:233372002-233372726	725	2	PCNXL2	cover
Curcular2588	chr11:125503058-125523742	20685	2	CHEK1,CHEK1,CHEK1	cover
Curcular1847	chr10:70496633-70502326	5694	2	CCAR1	cover
Curcular1368	chr16:21327205-21328447	1243	2	CRYM-AS1	cover
Curcular2418	chr15:86182605-86207986	25382	2	AKAP13,AKAP13	cover
Curcular2145	chr12:2364987-2365256	270	2	CACNA1C	cover
Curcular1691	chr5:139886420-139893064	6645	2	ANKHD1-EIF4EBP3,ANKHD1	cover
Curcular1333	chr2:58326332-58328907	2576	2	VRK2,VRK2	cover
Curcular2411	chr3:171451234-171453427	2194	2	PLD1	cover
Curcular2249	chr19:2271384-2273159	1776	2	OAZ1	cover
Curcular2784	chr12:48272751-48276557	3807	2	VDR	cover
Curcular2711	chr17:65906993-65919106	12114	2	BPTF	cover
Curcular1701	chr19:27738464-27739483	1020	2	LINC00662	near(distance:-541918)
Curcular1552	chr1:193013179-193020947	7769	2	UCHL5,UCHL5	cover
Curcular1176	chr3:194663991-194664200	210	2	XXYLT1	near(distance:-124813)
Curcular2108	chr18:44407922-44409830	1909	2	PIAS2,PIAS2	cover
Curcular2410	chr12:6630964-6632512	1549	2	NCAPD2	cover
Curcular2207	chr4:42505467-42546003	40537	2	ATP8A1	cover
Curcular2282	chr8:30538421-30541716	3296	2	GSR	cover
Curcular2555	chr7:506991-507296	306	2	PDGFA	near(distance:-29601)
Curcular1647	chr4:87614740-87638270	23531	2	PTPN13	cover
Curcular2188	chr1:78268955-78272786	3832	2	FAM73A	cover
Curcular1169	chr12:120995085-120995485	401	2	RNF10	cover
Curcular1830	chr1:52747333-52803606	56274	2	ZFYVE9	cover
Curcular1096	chr1:40306807-40323089	16283	2	TRIT1	cover
Curcular1079	chr17:45479498-45492285	12788	2	EFCAB13,EFCAB13	cover
Curcular1758	chr3:197557641-197566268	8628	2	LRCH3	cover
Curcular2497	chr12:64581236-64615921	34686	2	C12orf66	cover
Curcular2292	chr9:134034770-134053797	19028	2	NUP214	cover
Curcular2697	chr20:44444180-44444552	373	2	UBE2C	cover
Curcular1477	chr2:43783484-43783694	211	2	THADA,THADA,THADA	cover
Curcular2761	chr2:86734602-86737602	3001	2	RNF103-CHMP3,CHMP3	cover
Curcular2649	chr7:66236870-66240380	3511	2	RABGEF1,RABGEF1	cover
Curcular1582	chr12:27149675-27152609	2935	2	TM7SF3	cover
Curcular2134	chr4:39839476-39891984	52509	2	PDS5A	cover
Curcular1108	chr5:60170718-60170902	185	2	ERCC8	cover
Curcular1075	chr7:105111135-105135700	24566	2	PUS7	cover
Curcular2337	chr11:73843889-73850873	6985	2	C2CD3	cover
Curcular1640	chrX:23739998-23751334	11337	2	ACOT9	cover
Curcular1829	chr2:159922408-159992809	70402	2	TANC1	cover
Curcular1970	chr1:19504010-19523706	19697	2	UBR4	cover
Curcular2701	chr7:27788137-27797752	9616	2	TAX1BP1	cover
Curcular2473	chr9:88200378-88211364	10987	2	AGTPBP1	cover
Curcular2277	chr12:51752916-51759363	6448	2	GALNT6	cover
Curcular1446	chr2:72945232-72960247	15016	2	EXOC6B	cover
Curcular1106	chr7:72301331-72302378	1048	2	SBDSP1	cover
Curcular1496	chr2:20526022-20527139	1118	2	PUM2	cover
Curcular2734	chr10:91476193-91489004	12812	2	KIF20B	cover
Curcular2619	chr12:27524305-27529349	5045	2	ARNTL2	cover
Curcular2262	chr2:239090706-239103511	12806	2	ILKAP	cover
Curcular2591	chr1:2617284-2624750	7467	2	TTC34	cover
Curcular1843	chr1:179959642-179975702	16061	2	CEP350	cover
Curcular2680	chr2:44200746-44209573	8828	2	LRPPRC	cover
Curcular1254	chr3:27478879-27490288	11410	2	SLC4A7,SLC4A7	cover
Curcular1707	chr10:15863655-15885271	21617	2	FAM188A	cover
Curcular1610	chr2:24787164-24816590	29427	2	NCOA1	join
Curcular1921	chr11:85692172-85701442	9271	2	PICALM,PICALM	cover
Curcular1027	chr10:71973219-71978573	5355	2	PPA1	cover
Curcular1329	chrX:16836697-16838378	1682	2	TXLNG	cover
Curcular1992	chr14:60582437-60592541	10105	2	PCNXL4	cover
Curcular2239	chr22:32121524-32134897	13374	2	PRR14L	cover
Curcular1906	chr11:102102437-102103264	828	2	YAP1	cover
Curcular2035	chr12:53343116-53346673	3558	2	KRT18	cover
Curcular1864	chr20:35835676-35838568	2893	2	RPN2	cover
Curcular2558	chr10:1051758-1053068	1311	2	GTPBP4	cover
Curcular1344	chr3:160942718-160953000	10283	2	NMD3	cover
Curcular1762	chr4:166141086-166160051	18966	2	KLHL2,KLHL2	cover
Curcular1239	chr17:30527975-30529919	1945	2	RHOT1	cover
Curcular1403	chr6:24709005-24716552	7548	2	C6orf62	cover
Curcular1150	chr14:57877289-57879041	1753	2	NAA30	cover
Curcular2245	chr5:134099594-134117776	18183	2	DDX46	cover
Curcular2075	chr2:111666366-111691219	24854	2	ACOXL	cover
Curcular1665	chr12:109210814-109212334	1521	2	SSH1,SSH1	cover
Curcular2227	chr17:38638381-38638668	288	2	TNS4	cover
Curcular1925	chr22:29736957-29737339	383	2	AP1B1	cover
Curcular2044	chr6:158349631-158357072	7442	2	SNX9	cover
Curcular1011	chr10:126776760-126811437	34678	2	CTBP2,CTBP2	cover
Curcular2351	chr16:28112779-28113266	488	2	XPO6	cover
Curcular2427	chr19:56180912-56185562	4651	2	U2AF2	cover
Curcular1937	chr1:46056895-46060445	3551	2	NASP	cover
Curcular1965	chr16:81385188-81399083	13896	2	GAN	cover
Curcular1341	chr17:80540617-80554067	13451	2	FOXK2	cover
Curcular1240	chr6:43501644-43528744	27101	2	XPO5	cover
Curcular1773	chr1:100889778-100933650	43873	2	CDC14A	cover
Curcular1608	chr9:20819795-20874806	55012	2	FOCAD	cover
Curcular2132	chr8:37971710-37993284	21575	2	ASH2L,ASH2L	cover
Curcular2080	chr19:48887642-48894686	7045	2	KDELR1	cover
Curcular1917	chr3:155633838-155640030	6193	2	GMPS	cover
Curcular1846	chr4:123949184-123949509	326	2	SPATA5	cover
Curcular2165	chr10:75883084-75883502	419	2	AP3M1	cover
Curcular1455	chr7:72302182-72302378	197	2	SBDSP1	cover
Curcular1016	chr2:61505300-61508377	3078	2	USP34	cover
Curcular2011	chr3:33863447-33879819	16373	2	PDCD6IP	cover
Curcular1815	chr9:5825092-5831028	5937	2	ERMP1	cover
Curcular1774	chr19:4354946-4355170	225	2	MPND	cover
Curcular1157	chr11:68369331-68370960	1630	2	PPP6R3	cover
Curcular2546	chr19:7509090-7509340	251	2	ARHGEF18,ARHGEF18	cover
Curcular1536	chr3:102876892-102877827	936	2	ZPLD1	near(distance:678207)
Curcular1173	chr14:71227719-71227899	181	2	MAP3K9	cover
Curcular1073	chr20:33077071-33080402	3332	2	ITCH	cover
Curcular1212	chr5:70805292-70808255	2964	2	BDP1	cover
Curcular1303	chr13:80127104-80127844	741	2	NDFIP2	cover
Curcular2674	chr4:77659914-77663079	3166	2	SHROOM3	cover
Curcular2014	chr17:44248221-44249598	1378	2	KANSL1	cover
Curcular1981	chr6:76412361-76421132	8772	2	SENP6	cover
Curcular1465	chr16:16180681-16196574	15894	2	ABCC1	cover
Curcular2158	chr15:73736439-73884478	148040	2	NPTN-IT1	cover
Curcular2146	chr16:56435645-56448256	12612	2	AMFR	cover
Curcular2095	chr16:88677676-88677944	269	2	ZC3H18	cover
Curcular2016	chr11:62650380-62653080	2701	2	SLC3A2,SLC3A2	cover
Curcular2714	chr1:39463843-39466778	2936	2	AKIRIN1	cover
Curcular2375	chr3:31882821-31883021	201	2	OSBPL10	cover
Curcular1896	chr1:231672959-231678357	5399	2	TSNAX-DISC1,TSNAX,TSNAX-DISC1	cover
Curcular1340	chr16:87376483-87380856	4374	2	FBXO31,FBXO31	cover
Curcular2102	chr13:114267940-114268089	150	2	TFDP1,TFDP1	cover
Curcular1318	chr19:50117790-50119476	1687	2	PRR12	cover
Curcular1728	chr6:17675136-17676001	866	2	NUP153	cover
Curcular2198	chr14:105033098-105033314	217	2	C14orf180	near(distance:-12707)
Curcular1414	chr8:130908918-130916831	7914	2	FAM49B	cover
Curcular1708	chr6:83888392-83898517	10126	2	PGM3	cover
Curcular1961	chr5:137733867-137735701	1835	2	KDM3B	cover
Curcular2124	chr4:52714371-52765544	51174	2	DCUN1D4	cover
Curcular2323	chrX:115502307-115502644	338	2	SLC6A14	near(distance:-65103)
Curcular1607	chr3:152137089-152139260	2172	2	MBNL1,MBNL1	cover
Curcular2152	chr7:156060992-156062466	1475	2	LOC285889	near(distance:-168017)
Curcular1584	chr12:129293333-129299615	6283	2	SLC15A4	cover
Curcular2232	chr6:119664817-119665020	204	2	MAN1A1	cover
Curcular2630	chr22:35567428-35579387	11960	2	LINC01399	cover
Curcular2754	chr11:128993341-129034322	40982	2	ARHGAP32	cover
Curcular1315	chr4:52714371-52752804	38434	2	DCUN1D4	cover
Curcular1493	chr17:73238417-73239651	1235	2	GGA3,GGA3	cover
Curcular1392	chr21:45731155-45731484	330	2	PFKL	cover
Curcular2318	chr18:9583115-9595100	11986	2	PPP4R1	cover
Curcular2234	chr22:38917613-38964294	46682	2	DMC1,DMC1	cover
Curcular1383	chr15:96902778-96903017	240	2	NR2F2	near(distance:19286)
Curcular1136	chr15:72835991-72836348	358	2	ARIH1	cover
Curcular1849	chr7:27668986-27672060	3075	2	HIBADH	cover
Curcular1751	chr1:78098800-78107340	8541	2	ZZZ3	cover
Curcular2086	chr11:120916383-120930794	14412	2	TBCEL	cover
Curcular2041	chr11:107940823-107944224	3402	2	CUL5	cover
Curcular1791	chr1:55058219-55065088	6870	2	ACOT11	cover
Curcular2493	chr5:95084037-95099324	15288	2	RHOBTB3	cover
Curcular2424	chr7:107188556-107198560	10005	2	COG5,COG5	cover
Curcular2728	chr2:62227836-62228117	282	2	COMMD1	cover
Curcular2054	chr2:135819185-135825278	6094	2	RAB3GAP1	cover
Curcular1539	chr1:201823723-201826322	2600	2	IPO9	cover
Curcular1420	chr1:92798948-92846430	47483	2	RPAP2	cover
Curcular1417	chr11:59426339-59426942	604	2	PATL1	cover
Curcular2482	chr17:62515439-62519013	3575	2	CEP95	cover
Curcular2052	chr10:104934615-104941085	6471	2	NT5C2	cover
Curcular1456	chr7:32598848-32599076	229	2	AVL9	cover
Curcular2477	chr15:87898829-87899151	323	2	LINC00052	near(distance:-221009)
Curcular1698	chr6:74190398-74191967	1570	2	MTO1	cover
Curcular1130	chr7:107615431-107621148	5718	2	LAMB1	cover
Curcular1721	chr3:49362135-49363278	1144	2	USP4	cover
Curcular1449	chr4:148778704-148796301	17598	2	ARHGAP10	cover
Curcular1876	chr2:55791449-55795499	4051	2	SMEK2	cover
Curcular2738	chr15:40398506-40400587	2082	2	BMF	cover
Curcular1635	chr3:47465423-47470160	4738	2	SCAP	cover
Curcular2048	chr7:33376053-33407474	31422	2	BBS9	cover
Curcular1987	chr13:101039023-101039354	332	2	PCCA	cover
Curcular2702	chr2:43798846-43802166	3321	2	THADA,THADA,THADA	cover
Curcular1969	chr3:160131261-160132305	1045	2	SMC4,SMC4	cover
Curcular1235	chr18:40090807-40091186	380	2	LINC00907,LINC00907	cover
Curcular2487	chr8:11786914-12542485	755572	2	DEFB134,ZNF705D,LOC649352,LOC392196,DEFB134,FAM66A,FAM86B1,FAM66D,USP17L2,DEFB130,DEFB109P1,FAM90A25P,LOC729732,DEFB136,LOC100506990,FAM86B2,DEFB135,DEFB130,FAM90A2P,USP17L7	cover
Curcular2616	chr13:107903222-108164209	260988	2	FAM155A	cover
Curcular1854	chr22:46929524-46929872	349	2	CELSR1	cover
Curcular1820	chr2:134877760-135011920	134161	2	MIR3679	cover
Curcular2026	chr8:48308936-48320523	11588	2	SPIDR	cover
Curcular1330	chr11:33731452-33744009	12558	2	CD59,CD59	cover
Curcular2039	chr4:71554772-71554979	208	2	UTP3	cover
Curcular1886	chr11:70858166-70858384	219	2	SHANK2	cover
Curcular1617	chr7:73649862-73661093	11232	2	RFC2	cover
Curcular1954	chr10:51040849-51051678	10830	2	PARG	cover
Curcular1230	chr2:135211647-135211897	251	2	MGAT5	cover
Curcular1260	chr20:34317234-34320057	2824	2	RBM39	cover
Curcular1236	chr9:2667151-2668061	911	2	VLDLR	near(distance:12666)
Curcular2631	chr1:151849496-151850577	1082	2	THEM4	cover
Curcular1832	chr1:151372095-151373820	1726	2	PSMB4	cover
Curcular1531	chr11:77330651-77340944	10294	2	CLNS1A	cover
Curcular2060	chr19:10781192-10793380	12189	2	ILF3,ILF3	cover
Curcular1574	chr2:242265408-242275513	10106	2	2016-09-02	cover
Curcular1337	chr11:47752926-47772842	19917	2	FNBP4	cover
Curcular1279	chr11:68417623-68418015	393	2	GAL	near(distance:-33968)
Curcular2486	chr9:88284400-88287596	3197	2	AGTPBP1	cover
Curcular2460	chr16:53929595-53929886	292	2	FTO	cover
Curcular1971	chr5:138221901-138223331	1431	2	CTNNA1,CTNNA1	cover
Curcular1153	chr4:110448478-110454841	6364	2	SEC24B	cover
Curcular1053	chr9:36369716-36390613	20898	2	RNF38	cover
Curcular2101	chr6:150157221-150174296	17076	2	LRP11	cover
Curcular1109	chr1:201970504-201972589	2086	2	RNPEP,MIR6740	cover
Curcular1590	chrY:13468095-13479667	11573	2	GYG2P1	near(distance:-1038248)
Curcular2120	chr17:29862666-29863181	516	2	RAB11FIP4	cover
Curcular1583	chr1:171493960-171502100	8141	2	PRRC2C	cover
Curcular2570	chr7:73795136-73811563	16428	2	CLIP2	cover
Curcular2755	chr2:219103413-219118692	15280	2	ARPC2	cover
Curcular2666	chr17:40620028-40635149	15122	2	ATP6V0A1	cover
Curcular2064	chr11:62286440-62286759	320	2	AHNAK,AHNAK	cover
Curcular2027	chr15:77576225-77578846	2622	2	PEAK1	cover
Curcular1544	chr6:155108995-155154543	45549	2	SCAF8	cover
Curcular2609	chr17:61655831-61657304	1474	2	DCAF7	cover
Curcular1007	chr6:71464683-71508440	43758	2	SMAP1	cover
Curcular2159	chr12:76421673-76422188	516	2	PHLDA1	cover
Curcular1332	chr1:8674620-8684439	9820	2	RERE	cover
Curcular2309	chr5:133493398-133509713	16316	2	SKP1	cover
Curcular2475	chr11:120310838-120317794	6957	2	ARHGEF12	cover
Curcular1984	chr10:75478918-75484596	5679	2	BMS1P4	cover
Curcular1602	chr3:124576079-124578293	2215	2	ITGB5	cover
Curcular2384	chr5:87516380-87541609	25230	2	TMEM161B,TMEM161B	cover
Curcular1042	chr10:70723047-70726959	3913	2	DDX21,DDX21	cover
Curcular1225	chr11:85694909-85742653	47745	2	PICALM,PICALM	cover
Curcular1784	chr3:195510929-195515488	4560	2	MUC4	cover
Curcular1117	chr2:220782484-221002584	220101	2	MIR4268	near(distance:11198)
Curcular2696	chr17:65906993-65920705	13713	2	BPTF	cover
Curcular1223	chr13:100958005-101020828	62824	2	PCCA	cover
Curcular2613	chr2:61719170-61722748	3579	2	XPO1	cover
Curcular2494	chr7:140034434-140037149	2716	2	SLC37A3	cover
Curcular2365	chr4:76902525-76903190	666	2	SDAD1,LOC101928809	cover
Curcular1133	chr6:170159934-170168267	8334	2	ERMARD	cover
Curcular2452	chr2:69565030-69573131	8102	2	GFPT1	cover
Curcular1206	chr7:121753172-121773795	20624	2	AASS	cover
Curcular1920	chr9:110062422-110087285	24864	2	RAD23B	cover
Curcular2172	chr13:46090278-46099186	8909	2	COG3	cover
Curcular2354	chr6:71442081-71546731	104651	2	SMAP1	cover
Curcular2312	chr6:30856465-30857207	743	2	DDR1,DDR1,DDR1,DDR1	cover
Curcular1736	chr2:191371141-191371384	244	2	TMEM194B	near(distance:-235)
Curcular1074	chr20:40161689-40179999	18311	2	CHD6	cover
Curcular2426	chr11:119103158-119103405	248	2	CBL	cover
Curcular2414	chr4:151719233-151753128	33896	2	LRBA	cover
Curcular2449	chr13:61013822-61041513	27692	2	TDRD3	cover
Curcular1989	chr7:75422951-75428513	5563	2	CCL26	near(distance:3887)
Curcular1367	chr14:76349028-76368567	19540	2	TTLL5	cover
Curcular1825	chr2:201399751-201448282	48532	2	SGOL2	cover
Curcular1390	chr3:57832924-57847813	14890	2	SLMAP	cover
Curcular1161	chr16:56492101-56492679	579	2	OGFOD1	cover
Curcular2099	chr12:2931960-2933418	1459	2	ITFG2	cover
Curcular1190	chr1:31461156-31461635	480	2	PUM1	cover
Curcular1410	chr7:129297183-129330386	33204	2	NRF1	cover
Curcular2634	chr3:53275148-53276258	1111	2	TKT	cover
Curcular1355	chr7:66456124-66459328	3205	2	SBDS	cover
Curcular1519	chr1:223010623-223011337	715	2	DISP1	cover
Curcular1803	chr2:169751968-169753217	1250	2	G6PC2	near(distance:-4533)
Curcular2074	chr17:54926057-54939612	13556	2	DGKE	cover
Curcular1877	chr3:155611307-155633981	22675	2	GMPS	cover
Curcular2177	chr16:2231792-2235409	3618	2	CASKIN1	cover
Curcular1855	chr3:193334967-193335626	660	2	OPA1	cover
Curcular2695	chr1:12061458-12062160	703	2	MFN2	cover
Curcular1066	chr10:12123471-12133683	10213	2	DHTKD1	cover
Curcular2170	chr22:20810833-20811077	245	2	KLHL22	cover
Curcular2169	chr20:1319313-1356247	36935	2	FKBP1A-SDCBP2,SDCBP2-AS1	cover
Curcular2268	chr3:157920861-157943522	22662	2	RSRC1	cover
Curcular1720	chr12:23187355-23188022	668	2	LOC101928441	near(distance:-140548)
Curcular2758	chr8:98698896-98703416	4521	2	MTDH	cover
Curcular1916	chr19:10886379-10887892	1514	2	DNM2	cover
Curcular1151	chr12:56997143-56999111	1969	2	BAZ2A,BAZ2A	cover
Curcular1860	chr2:135099161-135102635	3475	2	MGAT5	cover
Curcular2029	chr19:38848918-38849201	284	2	CATSPERG	cover
Curcular1633	chr10:42384699-42598523	213825	2	LOC441666	near(distance:-228791)
Curcular1588	chr4:39308212-39310652	2441	2	MIR1273H,RFC1	cover
Curcular2669	chr19:45690589-45690998	410	2	BLOC1S3	near(distance:5531)
Curcular2255	chr2:198324656-198327455	2800	2	COQ10B	cover
Curcular1910	chr8:132952744-132958878	6135	2	EFR3A	cover
Curcular2507	chrX:61731318-61733875	2558	2	SPIN4	near(distance:-833232)
Curcular1739	chr3:176741459-176742077	619	2	TBL1XR1	cover
Curcular1245	chr2:202245006-202245237	232	2	TRAK2	cover
Curcular2741	chr7:66458204-66459328	1125	2	SBDS	cover
Curcular1201	chr18:13052918-13059311	6394	2	CEP192	cover
Curcular1871	chr21:47810585-47811291	707	2	PCNT	cover
Curcular2110	chr9:4286038-4286523	486	2	GLIS3	cover
Curcular1547	chr10:95147554-95162104	14551	2	MYOF	cover
Curcular2651	chr18:13017187-13030607	13421	2	CEP192	cover
Curcular1505	chr1:178802559-178848149	45591	2	RALGPS2,ANGPTL1	cover
Curcular2520	chr2:55871772-55872567	796	2	PNPT1	cover
Curcular2267	chr7:5566882-5567102	221	2	ACTB	cover
Curcular2194	chr2:175976296-175986268	9973	2	ATF2	cover
Curcular1656	chr20:17581383-17581690	308	2	DSTN	cover
Curcular1662	chr14:50269171-50272851	3681	2	NEMF	cover
Curcular2217	chr17:49118862-49145373	26512	2	SPAG9	cover
Curcular1189	chr3:138400809-138417937	17129	2	PIK3CB	cover
Curcular1061	chr5:112321532-112339774	18243	2	DCP2	cover
Curcular2524	chr9:88574708-88611492	36785	2	NAA35	cover
Curcular2359	chr14:21698478-21702388	3911	2	HNRNPC	cover
Curcular1273	chr18:52557436-52558632	1197	2	RAB27B	cover
Curcular1995	chr5:133502861-133509713	6853	2	SKP1	cover
Curcular2316	chr22:41521868-41527637	5770	2	EP300	cover
Curcular1597	chr2:62100137-62103369	3233	2	CCT4	cover
Curcular2306	chr7:155493467-155499762	6296	2	RBM33	cover
Curcular2585	chr2:32142995-32145979	2985	2	MEMO1	cover
Curcular1010	chr2:69575303-69577315	2013	2	GFPT1	cover
Curcular2539	chr14:68156929-68159769	2841	2	RDH11	cover
Curcular2594	chr10:103607161-103609649	2489	2	C10orf76	cover
Curcular2533	chr5:7371493-7371796	304	2	ADCY2	near(distance:-24547)
Curcular1835	chr2:26502878-26512840	9963	2	HADHB	cover
Curcular2592	chr9:33624588-33624778	191	2	ANXA2P2	cover
Curcular1957	chr12:26922282-26943160	20879	2	ITPR2	cover
Curcular2428	chr2:236649607-236817550	167944	2	AGAP1	cover
Curcular1936	chr1:231954075-231954896	822	2	TSNAX-DISC1,DISC1,TSNAX-DISC1	cover
Curcular1126	chrX:23739998-23754133	14136	2	ACOT9	cover
Curcular1703	chr1:47745913-47748131	2219	2	STIL	cover
Curcular2065	chr17:40650942-40653322	2381	2	ATP6V0A1	cover
Curcular1779	chr14:105718844-105739231	20388	2	BRF1,BRF1	cover
Curcular1553	chr1:235824944-235826046	1103	2	LYST,LYST	cover
Curcular1484	chr1:121484700-121485378	679	2	EMBP1	near(distance:171014)
Curcular1425	chr3:119582266-119595355	13090	2	GSK3B	cover
Curcular1135	chr16:9245138-9245600	463	2	C16orf72	near(distance:31583)
Curcular1869	chr2:128520636-128528578	7943	2	WDR33,WDR33	cover
Curcular2554	chr1:22828848-22832691	3844	2	ZBTB40	cover
Curcular1788	chr18:21745029-21751462	6434	2	OSBPL1A,OSBPL1A,OSBPL1A	cover
Curcular1677	chr13:31843351-31860956	17606	2	B3GALTL	cover
Curcular1685	chr11:128932175-128936763	4589	2	ARHGAP32	cover
Curcular2128	chr20:48760039-48767852	7814	2	TMEM189,TMEM189-UBE2V1	cover
Curcular1630	chr19:325635-336173	10539	2	MIER2	cover
Curcular1533	chr8:18793544-18828108	34565	2	PSD3	cover
Curcular1679	chr15:69745277-69747848	2572	2	RPLP1	cover
Curcular1952	chr13:21356933-21357312	380	2	XPO4	cover
Curcular2574	chr17:43180409-43181167	759	2	NMT1	cover
Curcular2190	chr1:212236226-212238371	2146	2	DTL	cover
Curcular1706	chr4:76898799-76903190	4392	2	SDAD1	cover
Curcular2007	chr15:52186012-52194233	8222	2	TMOD3	cover
Curcular2319	chr6:144765417-144820563	55147	2	UTRN	cover
Curcular2641	chr12:22796697-22826594	29898	2	ETNK1	cover
Curcular2240	chr1:45887397-45954276	66880	2	TESK2	cover
Curcular1474	chr21:45513944-45518415	4472	2	TRAPPC10	cover
Curcular2266	chr1:10555331-10659423	104093	2	PEX14	cover
Curcular1862	chr16:56435573-56435978	406	2	AMFR	cover
Curcular2084	chr14:50292585-50301167	8583	2	NEMF	cover
Curcular2219	chr17:57076742-57094785	18044	2	TRIM37,TRIM37	cover
Curcular2640	chr1:32627548-32632897	5350	2	KPNA6	cover
Curcular2283	chr12:57064055-57066845	2791	2	PTGES3	cover
Curcular1977	chr22:32874968-32875262	295	2	FBXO7	cover
Curcular1713	chr13:31713133-31714427	1295	2	HSPH1	cover
Curcular2200	chr12:108135998-108140201	4204	2	PRDM4,LOC101929162	cover
Curcular1336	chr6:44971390-45333038	361649	2	MIR586,SUPT3H	cover
Curcular2580	chr17:79027468-79031767	4300	2	BAIAP2	cover
Curcular1423	chr21:46945731-46957922	12192	2	SLC19A1	cover
Curcular1154	chr1:247200894-247202839	1946	2	ZNF670-ZNF695,ZNF670	cover
Curcular2690	chr1:10292308-10338186	45879	2	KIF1B	cover
Curcular2270	chr4:103488144-103505977	17834	2	NFKB1	cover
Curcular1642	chr6:107001336-107006476	5141	2	AIM1	cover
Curcular1141	chr6:108243001-108250718	7718	2	SEC63	cover
Curcular2223	chr11:123596311-123597515	1205	2	ZNF202	cover
Curcular1139	chr19:49136701-49136912	212	2	DBP	cover
Curcular2171	chr1:213037067-213068696	31630	2	FLVCR1	cover
Curcular2480	chr14:103180760-103187714	6955	2	RCOR1	cover
Curcular2003	chr4:148827789-148876525	48737	2	ARHGAP10	cover
Curcular1593	chr22:20489008-20659827	170820	2	RIMBP3	near(distance:27222)
Curcular1951	chr2:99988119-99995891	7773	2	EIF5B	cover
Curcular2089	chr1:6291962-6293703	1742	2	ICMT	cover
Curcular2310	chr3:195352202-195447954	95753	2	SDHAP2,LINC00969,MIR570	cover
Curcular1470	chr1:176050288-176105683	55396	2	RFWD2	cover
Curcular1178	chr3:125006947-125050082	43136	2	ZNF148	cover
Curcular1098	chr3:149563798-149589941	26144	2	RNF13	cover
Curcular1874	chr22:30032740-30038274	5535	2	NF2	cover
Curcular1012	chr16:58079634-58080098	465	2	MMP15	cover
Curcular2624	chr4:7870349-7873807	3459	2	AFAP1	cover
Curcular2204	chr9:96233423-96312973	79551	2	FAM120A	cover
Curcular2222	chr18:74561482-74563895	2414	2	ZNF236	cover
Curcular1060	chr8:99758938-99787047	28110	2	STK3,STK3,STK3	cover
Curcular1515	chr1:195325292-195325643	352	2	KCNT2	near(distance:-869267)
Curcular2632	chr17:9538177-9538877	701	2	CFAP52	cover
Curcular2471	chr1:1747195-1756938	9744	2	GNB1	cover
Curcular1946	chr4:79507414-79508842	1429	2	ANXA3	cover
Curcular1055	chr3:185647901-185649640	1740	2	TRA2B	cover
Curcular1377	chr13:77763086-77768379	5294	2	MYCBP2	cover
Curcular1283	chr15:44127259-44136252	8994	2	WDR76	cover
Curcular1704	chr17:60061532-60062451	920	2	MED13	cover
Curcular1634	chr20:13755803-13763829	8027	2	ESF1	cover
Curcular2684	chr7:140154235-140154966	732	2	MKRN1	cover
Curcular1521	chr20:62559688-62562375	2688	2	DNAJC5	cover
Curcular2671	chr11:94178976-94180604	1629	2	MRE11A	cover
Curcular2721	chr2:223773629-223793654	20026	2	ACSL3	cover
Curcular2584	chr10:120832402-120833449	1048	2	EIF3A	cover
Curcular2004	chr2:135694411-135700244	5834	2	CCNT2	cover
Curcular2090	chr2:10559860-10560261	402	2	HPCAL1,HPCAL1,HPCAL1	cover
Curcular1059	chr1:39963197-39963533	337	2	BMP8A	cover
Curcular2740	chr10:22171211-22218070	46860	2	DNAJC1	cover
Curcular1522	chr20:43126690-43127273	584	2	SERINC3	cover
Curcular2017	chr4:52729603-52758017	28415	2	DCUN1D4	cover
Curcular2467	chr7:40023670-40041630	17961	2	CDK13	cover
Curcular1274	chr17:65850056-65862803	12748	2	BPTF	cover
Curcular1207	chr11:66043290-66043742	453	2	RAB1B	cover
Curcular2230	chr1:117944808-118009049	64242	2	MAN1A2	cover
Curcular1797	chr20:17950444-17950773	330	2	MGME1	cover
Curcular1672	chr11:77396150-77404656	8507	2	RSF1	cover
Curcular2338	chr15:65411010-65412292	1283	2	PDCD7	cover
Curcular1982	chr10:116247717-116251637	3921	2	ABLIM1,ABLIM1,ABLIM1	cover
Curcular2036	chr1:46096154-46106075	9922	2	GPBP1L1	cover
Curcular2180	chr1:28527091-28527428	338	2	DNAJC8	cover
Curcular1692	chr14:20871536-20874559	3024	2	TEP1	cover
Curcular1767	chr12:2364966-2365235	270	2	CACNA1C	cover
Curcular2181	chr9:7015853-7128236	112384	2	KDM4C	cover
Curcular1822	chr6:81611262-81611618	357	2	BCKDHB	near(distance:555275)
Curcular1501	chr22:24025912-24029182	3271	2	GUSBP11	cover
Curcular1078	chr6:170033043-170058454	25412	2	WDR27	cover
Curcular2794	chr1:156038118-156040107	1990	2	RAB25,MIR7851	cover
Curcular1062	chr11:47521005-47528449	7445	2	CELF1	cover
Curcular2793	chr1:206761127-206761372	246	2	RASSF5,RASSF5	cover
Curcular2100	chr12:26774056-26784992	10937	2	ITPR2	cover
Curcular2709	chr7:149260611-149297452	36842	2	ZNF767P	cover
Curcular1752	chr12:112219734-112227683	7950	2	ALDH2	cover
Curcular2125	chr2:9490937-9499018	8082	2	ASAP2	cover
Curcular1205	chr12:71050484-71056385	5902	2	PTPRR,PTPRR,PTPRR,PTPRR	cover
Curcular2109	chr10:42599727-42665724	65998	2	LOC441666	near(distance:-161590)
Curcular1504	chr2:74380047-74380561	515	2	BOLA3-AS1	near(distance:531)
Curcular1138	chr10:114799784-114849299	49516	2	TCF7L2	cover
Curcular1833	chr1:51868107-51874004	5898	2	EPS15,EPS15	cover
Curcular1143	chr17:48614242-48615528	1287	2	EPN3	cover
Curcular1284	chr1:21076216-21100103	23888	2	HP1BP3	cover
Curcular2261	chr8:141828376-141874498	46123	2	PTK2	cover
Curcular2550	chr5:37331787-37341344	9558	2	NUP155	cover
Curcular1764	chr2:85133139-85133729	591	2	TMSB10	cover
Curcular1272	chr4:37847254-37870440	23187	2	PGM2	join
Curcular1737	chr14:64465632-64489581	23950	2	SYNE2,MIR548AZ	cover
Curcular1067	chr9:33948372-33953472	5101	2	UBAP2,SNORD121A	cover
Curcular2378	chr14:35227910-35231429	3520	2	BAZ1A	cover
Curcular2299	chr9:128064262-128065105	844	2	GAPVD1,GAPVD1	cover
Curcular2404	chr17:15449099-15450462	1364	2	TVP23C-CDRT4,TVP23C	cover
Curcular1226	chr17:30498062-30510291	12230	2	RHOT1	cover
Curcular1147	chr6:169060362-169060625	264	2	SMOC2	cover
Curcular2564	chr11:62291410-62292092	683	2	AHNAK,AHNAK	cover
Curcular2518	chr7:98513346-98515302	1957	2	TRRAP	cover
Curcular1447	chr10:3160974-3162236	1263	2	PFKP	cover
Curcular1434	chr8:33246481-33247316	836	2	FUT10	cover
Curcular2621	chr6:88385211-88387685	2475	2	AKIRIN2	cover
Curcular2189	chr7:128914121-128952976	38856	2	AHCYL2	cover
Curcular2749	chr18:9204474-9211782	7309	2	ANKRD12,ANKRD12	cover
Curcular1669	chr19:49227594-49228217	624	2	RASIP1	cover
Curcular2483	chr9:88932134-88937390	5257	2	ZCCHC6	cover
Curcular1080	chr12:46843063-46864045	20983	2	LOC100288798	cover
Curcular1490	chr21:9967843-10164360	196518	2	TEKT4P2	join
Curcular1389	chr6:44371546-44376369	4824	2	CDC5L	cover
Curcular2656	chr2:27014999-27016761	1763	2	CENPA	cover
Curcular2355	chr6:3076998-3081350	4353	2	RIPK1	join
Curcular1218	chr1:44474025-44474295	271	2	SLC6A9,SLC6A9	cover
Curcular2751	chr6:629835-637861	8027	2	EXOC2	cover
Curcular2445	chr13:28748409-28752072	3664	2	PAN3	cover
Curcular1895	chr17:41348498-41352625	4128	2	NBR1,NBR1	cover
Curcular2513	chr13:95858786-95863035	4250	2	ABCC4	cover
Curcular2664	chr7:23455820-23458443	2624	2	IGF2BP3	cover
Curcular2070	chr10:72083619-72136352	52734	2	LRRC20,LRRC20	cover
Curcular2058	chr22:25589869-25590085	217	2	KIAA1671	cover
Curcular1646	chr8:42716888-42743014	26127	2	RNF170,RNF170	cover
Curcular1715	chr16:75690440-75690636	197	2	TERF2IP	cover
Curcular1786	chr4:76711303-76711950	648	2	USO1	cover
Curcular2442	chr9:108287827-108288160	334	2	FSD1L	cover
Curcular1674	chr20:13509080-13568017	58938	2	TASP1	cover
Curcular2700	chr9:134518626-134526336	7711	2	RAPGEF1	cover
Curcular1171	chr4:139981478-139994721	13244	2	ELF2,ELF2	cover
Curcular2155	chr8:131164982-131200429	35448	2	ASAP1	cover
Curcular2606	chr7:6084193-6089676	5484	2	EIF2AK1	cover
Curcular1545	chr9:20448121-20456784	8664	2	MLLT3	cover
Curcular2798	chr21:45400870-45402500	1631	2	AGPAT3,AGPAT3	cover
Curcular2281	chr1:78268955-78279552	10598	2	FAM73A	cover
Curcular2237	chr7:2041700-2108973	67274	2	MAD1L1	cover
Curcular2192	chr2:201790559-201802689	12131	2	ORC2	cover
Curcular1267	chr14:39870380-39871715	1336	2	FBXO33	cover
Curcular2595	chr2:111551227-111562972	11746	2	ACOXL	cover
Curcular1899	chr12:21788572-21790109	1538	2	LDHB	cover
Curcular1932	chr21:47817179-47822397	5219	2	PCNT	cover
Curcular2184	chr12:32729200-32764217	35018	2	FGD4	cover
Curcular1439	chr13:60407241-60413582	6342	2	DIAPH3	cover
Curcular2077	chr7:127013396-127017383	3988	2	ZNF800	cover
Curcular1573	chr9:124065260-124073108	7849	2	GSN	cover
Curcular1210	chr7:91855034-91863906	8873	2	KRIT1,KRIT1	cover
Curcular2126	chr10:13214376-13231080	16705	2	MCM10	cover
Curcular2453	chr1:150594903-150598254	3352	2	ENSA,ENSA	cover
Curcular2495	chr21:47851443-47862486	11044	2	PCNT	cover
Curcular1789	chr3:121563300-121591635	28336	2	EAF2	cover
Curcular2572	chr19:10501901-10506784	4884	2	CDC37	cover
Curcular2703	chr13:42905273-42916738	11466	2	AKAP11	near(distance:7870)
Curcular1842	chr7:102962379-102963241	863	2	DNAJC2	cover
Curcular1717	chr9:108268680-108301632	32953	2	FSD1L	cover
Curcular2688	chr2:48199344-48199713	370	2	FBXO11	near(distance:66412)
Curcular2228	chr20:46523584-46524658	1075	2	LINC01522	near(distance:-84179)
Curcular1902	chr14:63897635-63898363	729	2	PPP2R5E	cover
Curcular1307	chr6:136677830-136687577	9748	2	MAP7,MAP7	cover
Curcular1780	chr3:132423042-132438674	15633	2	NPHP3,NPHP3-ACAD11	cover
Curcular2739	chr2:200213424-200246543	33120	2	SATB2,SATB2	cover
Curcular1781	chr6:13639795-13644961	5167	2	RANBP9	cover
Curcular1837	chr14:31626046-31641328	15283	2	HECTD1	cover
Curcular2623	chr20:57029013-57029783	771	2	VAPB	near(distance:2857)
Curcular2530	chr11:113777799-113778337	539	2	HTR3B	cover
Curcular1603	chr1:213062488-213068696	6209	2	FLVCR1	cover
Curcular1097	chr1:145592633-145595220	2588	2	NBPF10,NBPF20,NBPF8,POLR3C	cover
Curcular2620	chr11:6953325-6977013	23689	2	ZNF215	cover
Curcular2303	chr8:99207373-99208190	818	2	NIPAL2	cover
Curcular2541	chr10:89633583-89640195	6613	2	PTEN	cover
Curcular2636	chr19:39659516-39659798	283	2	PAK4	cover
Curcular1508	chr9:131882856-131891380	8525	2	PPP2R4,PPP2R4	cover
Curcular1696	chr12:69644909-69656342	11434	2	CPSF6	cover
Curcular1144	chr1:31528160-31532424	4265	2	PUM1	cover
Curcular2479	chrX:153588180-153588473	294	2	FLNA	cover
Curcular1346	chr17:40965966-40972859	6894	2	BECN1	cover
Curcular2008	chr4:2701407-2702271	865	2	FAM193A	cover
Curcular2792	chr6:38545376-38565897	20522	2	BTBD9	cover
Curcular1105	chr16:4867599-4873908	6310	2	GLYR1	cover
Curcular1128	chr8:38677040-38678153	1114	2	TACC1	cover
Curcular2405	chr12:122332645-122341013	8369	2	PSMD9	cover
Curcular1594	chr16:72984368-72994093	9726	2	ZFHX3	cover
Curcular1202	chr7:5540527-5540738	212	2	FBXL18	cover
Curcular1293	chr4:54249940-54257665	7726	2	FIP1L1	cover
Curcular1129	chr1:26594974-26596105	1132	2	CEP85	cover
Curcular1949	chr13:47255876-47308133	52258	2	LRCH1,LRCH1	cover
Curcular1338	chr3:65214681-65215474	794	2	MAGI1	near(distance:-124432)
Curcular2542	chr5:78746813-78752841	6029	2	HOMER1	cover
Curcular2416	chr17:79478555-79479027	473	2	ACTG1	cover
Curcular1900	chr15:65257661-65262560	4900	2	SPG21,SPG21	cover
Curcular2343	chrX:16711264-16716459	5196	2	CTPS2,CTPS2	cover
Curcular1099	chrX:17491184-17495443	4260	2	NHS	cover
Curcular1942	chr13:113527183-113527510	328	2	ATP11A	cover
Curcular1768	chr2:192126456-192141756	15301	2	MYO1B	cover
Curcular2510	chr8:48955593-48962538	6946	2	UBE2V2	cover
Curcular1702	chr7:894557-897594	3038	2	SUN1	cover
Curcular1927	chr10:22193451-22218070	24620	2	DNAJC1	cover
Curcular2031	chr12:19615444-19626289	10846	2	AEBP2,AEBP2	cover
Curcular2040	chr8:141828383-141829068	686	2	PTK2	cover
Curcular2465	chr12:57106846-57107362	517	2	NACA	cover
Curcular2394	chr8:27151597-27156076	4480	2	TRIM35	cover
Curcular1919	chr12:104705068-104721449	16382	2	TXNRD1,TXNRD1	cover
Curcular1615	chr6:25482485-25495443	12959	2	LRRC16A	cover
Curcular2023	chr21:27326904-27328069	1166	2	APP,APP	cover
Curcular1454	chr2:120785166-120799686	14521	2	EPB41L5	cover
Curcular1220	chr13:76195899-76335174	139276	2	LMO7	cover
Curcular2742	chr2:234368403-234368991	589	2	DGKD,DGKD	cover
Curcular2521	chr6:43023283-43024183	901	2	MRPL2	cover
Curcular1020	chr10:90966445-90966821	377	2	CH25H	cover
Curcular1649	chr19:5690534-5691443	910	2	RPL36,RPL36	cover
Curcular1022	chr6:159204552-159239198	34647	2	EZR,EZR	cover
Curcular1085	chr5:180668492-180669345	854	2	GNB2L1,SNORD96A	cover
Curcular1532	chr2:131829428-131840230	10803	2	FAM168B	cover
Curcular2509	chrX:24075538-24075871	334	2	EIF2S3	cover
Curcular1369	chr17:3967655-3968123	469	2	ZZEF1	cover
Curcular2122	chr1:3747610-3754083	6474	2	CEP104	cover
Curcular1177	chr3:138407717-138413749	6033	2	PIK3CB	cover
Curcular2183	chr20:13604093-13610799	6707	2	TASP1	cover
Curcular1735	chr14:73614503-73626846	12344	2	PSEN1	cover
Curcular2123	chr2:54167093-54175674	8582	2	PSME4	cover
Curcular1785	chr17:3984670-3989949	5280	2	ZZEF1	cover
Curcular1114	chr2:182786675-182793005	6331	2	SSFA2	cover
Curcular2569	chr9:140510514-140512601	2088	2	ARRDC1-AS1	cover
Curcular2269	chr6:20480077-20483232	3156	2	E2F3,E2F3	cover
Curcular1572	chr8:90736857-90737869	1013	2	LOC101929709	cover
Curcular2505	chr4:77968452-77968856	405	2	CCNI	near(distance:-321)
Curcular1299	chr13:99890681-99896878	6198	2	UBAC2,MIR548AN	cover
Curcular1511	chr16:31131507-31139460	7954	2	KAT8	cover
Curcular1382	chr3:49712616-49713415	800	2	APEH	cover
Curcular1870	chr14:106054712-106174981	120270	2	MIR8071-1,ELK2AP	cover
Curcular2729	chr2:69707355-69707796	442	2	AAK1	cover
Curcular1185	chr5:109152974-109159538	6565	2	MAN2A1	cover
Curcular2466	chr18:9931807-9950565	18759	2	VAPA	cover
Curcular1644	chr13:42385361-42407667	22307	2	VWA8,VWA8	cover
Curcular1796	chr8:68005778-68007967	2190	2	CSPP1,CSPP1	cover
Curcular1323	chr11:128963516-128997200	33685	2	ARHGAP32	cover
Curcular2511	chr14:106473294-106483413	10120	2	ADAM6	near(distance:34936)
Curcular1155	chr11:65269694-65270597	904	2	MALAT1	cover
Curcular1718	chr6:30859834-30860251	418	2	DDR1,DDR1,DDR1,DDR1	cover
Curcular1699	chr15:76580187-76585041	4855	2	ETFA	cover
Curcular1193	chr5:179156839-179157079	241	2	CANX	cover
Curcular1811	chr10:90653628-90665417	11790	2	STAMBPL1	cover
Curcular1986	chr11:111904128-111922073	17946	2	DLAT	cover
Curcular2407	chr14:52977958-53011089	33132	2	TXNDC16	cover
Curcular1719	chr5:151169884-151170623	740	2	G3BP1	cover
Curcular1343	chr15:77771602-77775488	3887	2	HMG20A	cover
Curcular2386	chr18:13673956-13676352	2397	2	FAM210A	cover
Curcular1537	chr16:3336044-3336712	669	2	ZNF263	cover
Curcular2470	chr12:16042862-16056077	13216	2	STRAP	cover
Curcular1793	chr17:3969741-3976050	6310	2	ZZEF1	cover
Curcular1535	chr16:9009111-9011013	1903	2	USP7,USP7	cover
Curcular1088	chr4:57796103-57796822	720	2	REST,REST	cover
Curcular2708	chr2:220657099-220661760	4662	2	MIR4268	near(distance:-109463)
Curcular1614	chr19:5047487-5082515	35029	2	KDM4B	cover
Curcular2643	chrM:1717-2485	769	2	gene:ENSG00000210082	cover
Curcular2247	chr8:30538421-30553973	15553	2	GSR	cover
Curcular2376	chr6:151226786-151270269	43484	2	MTHFD1L	cover
Curcular1527	chr18:9182380-9211782	29403	2	ANKRD12,ANKRD12	cover
Curcular1049	chr17:73085249-73089841	4593	2	SLC16A5	cover
Curcular1777	chr8:38159452-38159767	316	2	WHSC1L1	cover
Curcular1568	chr2:122363277-122363756	480	2	CLASP1	cover
Curcular1725	chr6:137525469-137528214	2746	2	IFNGR1	cover
Curcular1503	chr14:68108978-68112411	3434	2	ARG2	cover
Curcular1137	chr19:15233504-15234387	884	2	ILVBL	cover
Curcular2229	chr2:86386659-86406745	20087	2	IMMT	cover
Curcular2244	chr1:168200752-168208398	7647	2	SFT2D2	cover
Curcular1636	chr17:62289934-62291602	1669	2	TEX2	cover
Curcular2724	chr6:136589300-136594287	4988	2	BCLAF1	cover
Curcular1435	chr7:66038372-66041919	3548	2	LOC493754	cover
Curcular2356	chr11:93488376-93494891	6516	2	C11orf54	cover
Curcular1814	chr16:28177829-28181230	3402	2	XPO6	cover
Curcular1277	chr7:139724364-139756953	32590	2	PARP12	cover
Curcular1627	chr17:42157475-42158250	776	2	HDAC5	cover
Curcular2088	chr6:51726273-51726480	208	2	PKHD1	cover
Curcular2578	chr9:3958482-4590478	631997	2	SLC1A1	cover
Curcular1071	chr15:85180578-85181708	1131	2	SCAND2P	cover
Curcular2765	chr3:8977555-8983488	5934	2	RAD18	cover
Curcular2362	chr2:172546657-172549404	2748	2	DYNC1I2	cover
Curcular2444	chr1:246948965-246949234	270	2	LINC01341	near(distance:-3685)
Curcular2154	chr13:95829961-95840796	10836	2	ABCC4	cover
Curcular1592	chr4:49313820-49518075	204256	2	CWH43	near(distance:249725)
Curcular1187	chr1:186310160-186313222	3063	2	MIR548F1,TPR	cover
Curcular1741	chr6:17796972-17826136	29165	2	KIF13A,KIF13A	cover
Curcular2639	chr12:6778069-6782606	4538	2	ZNF384	cover
Curcular2698	chr5:175740694-175764149	23456	2	SIMC1	cover
Curcular2213	chr4:4650704-4651269	566	2	STX18-AS1	cover
Curcular2769	chr16:69729039-69729282	244	2	NFAT5,NFAT5	cover
Curcular1564	chr8:131164982-131181313	16332	2	ASAP1	cover
Curcular2686	chr11:126142864-126143349	486	2	FOXRED1	cover
Curcular2503	chr1:171492360-171506612	14253	2	PRRC2C	cover
Curcular2302	chr20:45874752-45883168	8417	2	ZMYND8	cover
Curcular2024	chr17:60663496-60663827	332	2	TLK2	cover
Curcular2022	chr6:86267694-86275137	7444	2	SNX14	cover
Curcular1051	chr13:20399060-20399375	316	2	ZMYM5	cover
Curcular2481	chr12:8192415-8192761	347	2	FOXJ2	cover
Curcular2371	chr1:978918-979112	195	2	AGRN	cover
Curcular1300	chr21:17135210-17138460	3251	2	USP25	cover
Curcular1253	chr18:12356693-12371690	14998	2	AFG3L2	cover
Curcular1670	chr12:6341798-6345441	3644	2	CD9	cover
Curcular1215	chr1:155984752-155988159	3408	2	SSR2	cover
Curcular2772	chr15:63824846-63855207	30362	2	USP3	cover
Curcular2417	chr12:105764590-105765221	632	2	C12orf75	cover
Curcular2683	chr4:170076631-170077830	1200	2	SH3RF1	cover
Curcular2130	chr11:108186550-108188248	1699	2	ATM	cover
Curcular2566	chr1:93676359-93712511	36153	2	CCDC18	cover
Curcular2601	chr1:68603463-68624930	21468	2	WLS,WLS,WLS,GNG12-AS1	cover
Curcular2057	chr10:70246901-70253327	6427	2	SLC25A16	cover
Curcular2743	chr7:129760589-129762042	1454	2	KLHDC10	cover
Curcular2553	chr16:15973661-15978062	4402	2	FOPNL	cover
Curcular1482	chr10:71243447-71255445	11999	2	TSPAN15	cover
Curcular2402	chr6:42941741-42942776	1036	2	PEX6	cover
Curcular1334	chr19:19407798-19408153	356	2	SUGP1	cover
Curcular2485	chr4:4281174-4281476	303	2	LYAR	cover
Curcular1654	chr10:126763312-126799662	36351	2	CTBP2,CTBP2	cover
Curcular2707	chr8:8092005-8093821	1817	2	FAM86B3P	cover
Curcular1118	chr15:66727365-66729230	1866	2	MAP2K1	cover
Curcular2273	chr12:518534-527802	9269	2	CCDC77,CCDC77	cover
Curcular1853	chr2:216982389-217055057	72669	2	XRCC5	cover
Curcular1056	chr15:52561950-52564920	2971	2	MYO5C	cover
Curcular2129	chr1:21183896-21188825	4930	2	EIF4G3	cover
Curcular1875	chr11:125442354-125445304	2951	2	EI24	cover
Curcular2723	chr8:66991625-66991961	337	2	DNAJC5B	cover
Curcular1628	chr7:150194999-150289991	94993	2	GIMAP7,GIMAP4	cover
Curcular1256	chr19:41884186-41884424	239	2	TMEM91,TMEM91,TMEM91	cover
Curcular1518	chr19:16763411-16764931	1521	2	SMIM7,SMIM7	cover
Curcular2305	chr8:141889570-141900868	11299	2	PTK2	cover
Curcular1868	chr6:170033043-170052104	19062	2	WDR27	cover
Curcular1352	chr6:82920531-82921289	759	2	IBTK	cover
Curcular2002	chr14:31346778-31349940	3163	2	COCH,LOC100506071	cover
Curcular1605	chr2:44139571-44153100	13530	2	LRPPRC	cover
Curcular1347	chr2:234343026-234347025	4000	2	DGKD,DGKD	cover
Curcular1103	chrY:13467338-13486006	18669	2	GYG2P1	near(distance:-1031909)
Curcular1452	chr1:6007164-6022009	14846	2	NPHP4	cover
Curcular1035	chr9:135271820-135275645	3826	2	TTF1	cover
Curcular1570	chr16:67719360-67719705	346	2	GFOD2,GFOD2	cover
Curcular2259	chr20:30115287-30115853	567	2	HM13,HM13	cover
Curcular1409	chr4:77977115-77977476	362	2	CCNI	cover
Curcular1379	chr19:52817406-52819215	1810	2	ZNF480	cover
Curcular2067	chr7:127961319-127976096	14778	2	RBM28	cover
Curcular2401	chr1:70694105-70705203	11099	2	SRSF11	cover
Curcular1709	chr6:7181357-7189555	8199	2	RREB1,RREB1	cover
Curcular2672	chrX:24721368-24745188	23821	2	POLA1	cover
Curcular2231	chr1:121485141-121485311	171	2	EMBP1	near(distance:171455)
Curcular1809	chr17:40027951-40028385	435	2	ACLY	cover
Curcular2571	chr1:197053347-197097761	44415	2	ASPM	cover
Curcular2612	chr18:12999420-13030607	31188	2	CEP192	cover
Curcular2399	chr11:15198657-15212360	13704	2	INSC	cover
Curcular2385	chr3:45062246-45062575	330	2	CLEC3B	near(distance:-5184)
Curcular2357	chr1:151630711-151641111	10401	2	SNX27	cover
Curcular1443	chr9:71835803-71836412	610	2	TJP2,TJP2,TJP2	cover
Curcular2257	chrX:24717542-24722586	5045	2	POLA1	cover
Curcular1418	chr1:225140372-225156576	16205	2	DNAH14,DNAH14	cover
Curcular1759	chr9:86294690-86301070	6381	2	UBQLN1	cover
Curcular1858	chr8:97243236-97244097	862	2	UQCRB	cover
Curcular1495	chr3:47127685-47139571	11887	2	SETD2	cover
Curcular1034	chr6:116839933-116840272	340	2	TRAPPC3L	cover
Curcular2561	chr13:51995248-52004519	9272	2	INTS6	cover
Curcular1167	chr16:68912010-69008071	96062	2	TANGO6	cover
Curcular2061	chr7:16722405-16736686	14282	2	BZW2	cover
Curcular1428	chr10:69748420-69773943	25524	2	HERC4	cover
Curcular2107	chr19:12989196-12989648	453	2	DNASE2	cover
Curcular1775	chr19:21849515-21855838	6324	2	ZNF100	near(distance:-51005)
Curcular2208	chr4:38055820-38104778	48959	2	TBC1D1	cover
Curcular2663	chr2:38903054-38907303	4250	2	GALM	cover
Curcular2085	chr2:227729684-227779067	49384	2	RHBDD1	cover
Curcular1122	chr7:158485534-158494629	9096	2	NCAPG2	cover
Curcular2522	chr17:2367502-2371170	3669	2	METTL16	cover
Curcular1865	chr2:48061718-48062010	293	2	FBXO11,FBXO11	cover
Curcular1964	chr12:27521195-27571129	49935	2	ARNTL2	cover
Curcular1732	chr1:45243286-45244380	1095	2	SNORD38B,RPS8,SNORD38A	cover
Curcular1179	chr7:57284300-57284881	582	2	GUSBP10	near(distance:36437)
Curcular2331	chr4:110580167-110585550	5384	2	CCDC109B	cover
Curcular1483	chr11:6559613-6561313	1701	2	DNHD1	cover
Curcular2163	chr7:24663285-24720139	56855	2	MPP6	cover
Curcular2400	chr8:100766615-100766871	257	2	VPS13B	cover
Curcular1901	chr11:3752621-3774638	22018	2	NUP98,NUP98	cover
Curcular2610	chr7:57972938-58019906	46969	2	ZNF716	near(distance:439673)
Curcular1953	chr11:68171116-68174106	2991	2	LRP5	cover
Curcular1271	chr11:62491059-62491898	840	2	HNRNPUL2,HNRNPUL2-BSCL2	cover
Curcular1966	chr2:227662001-227662465	465	2	IRS1	cover
Curcular2647	chr2:71653590-71654544	955	2	ZNF638	cover
Curcular1084	chr17:41576230-41577471	1242	2	DHX8	cover
Curcular1668	chr1:231060587-231094045	33459	2	TTC13	cover
Curcular1891	chr7:91755567-91761186	5620	2	CYP51A1,CYP51A1	cover
Curcular2294	chr9:35236466-35259047	22582	2	UNC13B	cover
Curcular2199	chr1:32657912-32658901	990	2	TXLNA	cover
Curcular1057	chr4:76573823-76581054	7232	2	G3BP2	cover
Curcular1217	chr20:13747424-13756916	9493	2	ESF1	cover
Curcular1196	chr11:14479330-14480233	904	2	COPB1,COPB1,COPB1	cover
Curcular1349	chr9:139407473-139414017	6545	2	NOTCH1	cover
Curcular2000	chr17:18195959-18210280	14322	2	TOP3A	cover
Curcular2791	chr8:61653818-61655656	1839	2	CHD7	cover
Curcular1890	chr18:66364463-66381137	16675	2	TMX3	cover
Curcular1872	chr8:8093045-8093276	232	2	FAM86B3P	cover
Curcular2178	chr3:49318177-49335397	17221	2	USP4	cover
Curcular1479	chr3:130649260-130660543	11284	2	ATP2C1,ATP2C1,ATP2C1,ATP2C1,ATP2C1,ATP2C1	cover
Curcular2780	chr4:151791677-151819791	28115	2	LRBA	cover
Curcular1831	chr5:137342679-137354203	11525	2	FAM13B	cover
Curcular2543	chr7:104702611-104722244	19634	2	KMT2E	cover
Curcular2196	chr6:82933785-82941559	7775	2	IBTK	cover
Curcular1755	chr15:41036245-41037457	1213	2	RMDN3	cover
Curcular1268	chr14:103865288-103871604	6317	2	MARK3	cover
Curcular2226	chr16:2052990-2053666	677	2	ZNF598	cover
Curcular1480	chr2:32142995-32181667	38673	2	MEMO1	cover
Curcular1575	chr8:103850972-103855975	5004	2	AZIN1	cover
Curcular2396	chr8:48878747-48880045	1299	2	MCM4	cover
Curcular1878	chr16:68849418-68857529	8112	2	CDH1	cover
Curcular2654	chr1:10331560-10335561	4002	2	KIF1B	cover
Curcular1263	chr17:45691035-45696530	5496	2	NPEPPS	cover
Curcular2644	chr2:48725632-48738607	12976	2	PPP1R21	cover
Curcular2563	chr1:38269998-38272597	2600	2	YRDC	cover
Curcular2332	chr14:104201337-104204197	2861	2	PPP1R13B	cover
Curcular2258	chr5:144806270-144820632	14363	2	PRELID2	near(distance:-315275)
Curcular2033	chr20:34241450-34246936	5487	2	RBM12,CPNE1,CPNE1	cover
Curcular2534	chr6:134301220-134305809	4590	2	TBPL1	cover
Curcular2490	chr11:12962702-12962885	184	2	TEAD1	cover
Curcular2161	chr2:242541311-242542494	1184	2	THAP4,THAP4	cover
Curcular1816	chr6:116427407-116439108	11702	2	NT5DC1	cover
Curcular1466	chr14:31371742-31380368	8627	2	STRN3	cover
Curcular2787	chr4:151719233-151770727	51495	2	LRBA	cover
Curcular2629	chr2:71565337-71565880	544	2	ZNF638	cover
Curcular1069	chr5:122272429-122281854	9426	2	SNX24	cover
Curcular1305	chr10:123673305-123683844	10540	2	ATE1,ATE1	cover
Curcular1632	chr16:57494738-57495137	400	2	COQ9	cover
Curcular1469	chr8:42812237-42819617	7381	2	HOOK3	cover
Curcular1395	chr20:47691322-47707559	16238	2	CSE1L	cover
Curcular1565	chr6:18249882-18258636	8755	2	DEK	cover
Curcular2392	chr15:66828271-66839043	10773	2	ZWILCH	cover
Curcular2492	chr6:153603647-153603826	180	2	RGS17	near(distance:151258)
Curcular1840	chr19:19756683-19758337	1655	2	ATP13A1	cover
Curcular2602	chr15:72300167-72320134	19968	2	MYO9A	cover
Curcular1356	chr4:77976303-77977476	1174	2	CCNI	cover
Curcular2415	chr7:24663282-24708279	44998	2	MPP6	cover
Curcular1313	chr16:23612946-23619333	6388	2	PALB2	join
Curcular2293	chr3:56597712-56601081	3370	2	CCDC66	cover
Curcular1430	chr7:26251795-26252376	582	2	CBX3,CBX3	cover
Curcular1494	chr11:85685751-85692271	6521	2	PICALM,PICALM	cover
Curcular1520	chr4:128904094-128910976	6883	2	C4orf29	cover
Curcular2648	chr6:158502141-158502542	402	2	SYNJ2,SYNJ2	cover
Curcular2776	chr17:80842021-80861354	19334	2	TBCD	cover
Curcular1800	chr21:18919345-18924271	4927	2	CXADR,CXADR	cover
Curcular2209	chr3:51474986-51477919	2934	2	VPRBP	cover
Curcular2540	chr10:79553766-79556352	2587	2	DLG5	cover
Curcular2025	chr3:38240213-38278452	38240	2	OXSR1	cover
Curcular2611	chr20:33001548-33030108	28561	2	ITCH	cover
Curcular1360	chrX:24828015-24861794	33780	2	POLA1	cover
Curcular1321	chr8:52793999-52794436	438	2	PCMTD1	cover
Curcular2073	chr1:20216878-20220973	4096	2	OTUD3	cover
Curcular1386	chr17:5200640-5241433	40794	2	RABEP1	cover
Curcular1799	chr2:73646251-73682422	36172	2	ALMS1	cover
Curcular1396	chr3:113207792-113218429	10638	2	SPICE1	cover
Curcular1999	chr5:176671196-176673797	2602	2	NSD1,NSD1	cover
Curcular2010	chr2:174450433-174450925	493	2	CDCA7	near(distance:216715)
Curcular1280	chr11:47311700-47312367	668	2	MADD,MADD	cover
Curcular1399	chr9:33996221-34017187	20967	2	UBAP2	cover
Curcular2590	chr18:77904245-77906530	2286	2	PARD6G-AS1,PARD6G-AS1	join
Curcular2063	chr20:33095634-33095939	306	2	ITCH	cover
Curcular1278	chr1:68152124-68153786	1663	2	GADD45A	cover
Curcular1364	chr12:27521195-27543172	21978	2	ARNTL2	cover
Curcular1476	chr8:87540764-87544808	4045	2	CPNE3	cover
Curcular2214	chr5:128448548-128489361	40814	2	ISOC1	join
Curcular1460	chr6:97702433-97717868	15436	2	MMS22L,MIR548H3	cover
Curcular1404	chr4:24572277-24576356	4080	2	DHX15	cover
Curcular2205	chr9:5787061-5831028	43968	2	ERMP1	cover
Curcular2747	chr15:72502042-72511336	9295	2	PKM	cover
Curcular1354	chr16:148143-150507	2365	2	NPRL3	cover
Curcular1812	chr6:119086388-119096500	10113	2	LOC100287632	near(distance:-7371)
Curcular2160	chr9:116247905-116260360	12456	2	RGS3,RGS3,RGS3	cover
Curcular2115	chr1:230798887-230810870	11984	2	COG2	cover
Curcular2193	chr2:234359568-234360706	1139	2	DGKD,DGKD	cover
Curcular2706	chr13:30340242-30340964	723	2	UBL3	cover
Curcular1197	chr7:91855034-91871451	16418	2	KRIT1,KRIT1	cover
Curcular1976	chr13:21170289-21199988	29700	2	IFT88	cover
Curcular1411	chr9:36597219-36643080	45862	2	MELK	cover
Curcular2455	chr2:112838634-112847295	8662	2	TMEM87B	cover
Curcular1790	chr12:60507456-60507992	537	2	SLC16A7	near(distance:323821)
Curcular1723	chr11:45230510-45235496	4987	2	PRDM11,PRDM11	cover
Curcular2335	chr15:59080105-59124115	44011	2	FAM63B	cover
Curcular2567	chr5:114875362-114878598	3237	2	FEM1C	cover
Curcular2716	chrX:15848260-15848615	356	2	AP1S2	cover
Curcular2141	chr17:3445816-3446922	1107	2	TRPV3	cover
Curcular1385	chr8:95765714-95768387	2674	2	DPY19L4	cover
Curcular1366	chr9:111812563-111826847	14285	2	TMEM245	cover
Curcular1229	chr18:46332207-46343747	11541	2	CTIF	cover
Curcular1838	chr8:56652632-56675587	22956	2	TMEM68	cover
Curcular2046	chr2:50750536-50750874	339	2	NRXN1	cover
Curcular2434	chr5:72173055-72179059	6005	2	MIR4804,TNPO1	cover
Curcular2720	chr21:46548317-46554747	6431	2	ADARB1	cover
Curcular1113	chr15:90984738-90986710	1973	2	IQGAP1	cover
Curcular1731	chr2:208485365-208486641	1277	2	METTL21A	cover
Curcular2626	chr20:60831113-60838747	7635	2	OSBPL2	cover
Curcular1516	chr1:142958119-143534813	576695	2	LOC102723769	cover
Curcular2504	chr3:122808015-122811289	3275	2	PDIA5	cover
Curcular1771	chr11:60689670-60690310	641	2	TMEM109	cover
Curcular2370	chr9:95618093-95618600	508	2	ZNF484	cover
Curcular1408	chr12:122308810-122309385	576	2	HPD	cover
Curcular1163	chr7:72361166-72361649	484	2	POM121,POM121	cover
Curcular2379	chr7:157015948-157018233	2286	2	UBE3C	cover
Curcular1013	chr3:142074243-142089462	15220	2	XRN1	cover
[truncated: 802 more rows]

## Sheet: DKO1.exo.3.txt
name	position	length	H2T-reads	gene	status
Curcular1	chr1:121484542-121485220	679	191	EMBP1	near(distance:170856)
Curcular2	chr5:95091100-95099324	8225	165	RHOBTB3	cover
Curcular3	chr4:144464662-144465125	464	122	SMARCA5	cover
Curcular4	chr11:33307959-33309057	1099	113	HIPK3	cover
Curcular5	chr4:187627717-187630999	3283	104	FAT1	cover
Curcular6	chr20:30954187-30956926	2740	77	ASXL1	cover
Curcular7	chr18:19345733-19359646	13914	74	MIB1	cover
Curcular8	chr1:117944808-117963271	18464	74	MAN1A2	cover
Curcular9	chr1:121484293-121485311	1019	70	EMBP1	near(distance:170607)
Curcular10	chr2:55209651-55214834	5184	64	RTN4	cover
Curcular11	chr1:121484973-121485311	339	63	EMBP1	near(distance:171287)
Curcular12	chr1:121484052-121485070	1019	61	EMBP1	near(distance:170366)
Curcular13	chr22:21288067-21288532	466	60	CRKL	cover
Curcular14	chr5:167915607-167921655	6049	58	RARS	cover
Curcular16	chr18:9182380-9221997	39618	54	ANKRD12,ANKRD12	cover
Curcular15	chr19:5604594-5604947	354	54	SAFB2	cover
Curcular17	chr12:109046048-109048186	2139	53	CORO1C,CORO1C	cover
Curcular19	chr17:80521230-80526077	4848	51	FOXK2	cover
Curcular18	chr17:20107646-20109225	1580	51	SPECC1,SPECC1,SPECC1	cover
Curcular20	chr13:33091994-33101669	9676	50	N4BP2L2,N4BP2L2	cover
Curcular21	chr3:157839892-157841780	1889	48	RSRC1	cover
Curcular22	chr9:138773479-138774924	1446	43	CAMSAP1	cover
Curcular23	chr13:100909849-100925600	15752	42	PCCA	cover
Curcular24	chr2:200233328-200298237	64910	40	SATB2,SATB2	cover
Curcular25	chr4:153332455-153333681	1227	39	FBXW7	cover
Curcular26	chr14:32559708-32586493	26786	38	ARHGAP5	cover
Curcular27	chr9:35657752-35658017	266	37	RMRP	join
Curcular30	chr4:77055328-77065626	10299	36	NUP54	cover
Curcular28	chr19:27736702-27738739	2038	36	LINC00662	near(distance:-542662)
Curcular29	chr22:46125305-46136418	11114	36	ATXN10	cover
Curcular33	chr12:120592774-120593523	750	35	GCN1L1,MIR4498	cover
Curcular34	chr10:32197100-32199491	2392	35	ARHGAP12	cover
Curcular31	chr14:23378692-23380612	1921	35	RBM23	cover
Curcular35	chr8:142264088-142264728	641	35	SLC45A4	cover
Curcular32	chr13:42439872-42442613	2742	35	VWA8,VWA8	cover
Curcular37	chr7:139083345-139094400	11056	34	C7orf55-LUC7L2,LUC7L2	cover
Curcular36	chr9:114148657-114154104	5448	34	KIAA0368	cover
Curcular38	chr3:149563798-149639014	75217	33	RNF13	cover
Curcular39	chr14:32559708-32563592	3885	33	ARHGAP5	cover
Curcular40	chr6:47251674-47254331	2658	32	TNFRSF21	cover
Curcular41	chr1:117944808-117984947	40140	32	MAN1A2	cover
Curcular43	chr6:84108086-84117620	9535	31	ME1	cover
Curcular42	chr1:117944808-117957453	12646	31	MAN1A2	cover
Curcular46	chr5:68470704-68471364	661	30	CCNB1	cover
Curcular47	chr12:116668338-116675510	7173	30	MED13L	cover
Curcular45	chr1:29481208-29481422	215	30	SRSF4	cover
Curcular44	chr14:99924616-99932150	7535	30	SETD3,SETD3	cover
Curcular50	chr3:138289160-138290198	1039	29	CEP70	cover
Curcular49	chr18:9524592-9525849	1258	29	RALBP1	cover
Curcular48	chr7:158552177-158557544	5368	29	ESYT2	cover
Curcular52	chr1:1586823-1650894	64072	28	CDK11B,SLC35E2B,MMP23A	cover
Curcular57	chr6:18236683-18258636	21954	28	DEK	cover
Curcular53	chr9:113734353-113735838	1486	28	LPAR1	cover
Curcular55	chr15:80412670-80415142	2473	28	ZFAND6	cover
Curcular51	chr1:1158624-1159348	725	28	SDF4	cover
Curcular56	chr22:42204879-42206295	1417	28	CCDC134	cover
Curcular54	chr19:11230768-11231198	431	28	LDLR	cover
Curcular58	chr11:12785744-12785981	238	27	TEAD1	cover
Curcular63	chr3:196118684-196129890	11207	26	UBXN7	cover
Curcular59	chr14:50053438-50329523	276086	26	MGAT2,DNAAF2,POLE2,KLHDC2,LRR1,RPL36AL,POLE2,KLHDC1,NEMF	cover
Curcular61	chr8:37623044-37623873	830	26	PROSC	cover
Curcular130	chr12:46622938-46637099	14162	26	SLC38A1,SLC38A1,SLC38A1,SLC38A1	cover
Curcular62	chr8:22899554-22900756	1203	26	TNFRSF10B	cover
Curcular60	chr7:61969421-61971117	1697	26	ZNF733P	near(distance:-780553)
Curcular66	chr17:7402358-7402810	453	25	POLR2A	cover
Curcular67	chr9:33953283-33963789	10507	25	UBAP2	cover
Curcular64	chr11:130130751-130131824	1074	25	ZBTB44	cover
Curcular65	chr7:128655033-128658211	3179	25	TNPO3	cover
Curcular68	chr8:102570647-102571040	394	25	GRHL2	cover
Curcular71	chr2:99786013-99787892	1880	24	MITD1	cover
Curcular70	chr18:29691717-29693823	2107	24	RNF138	cover
Curcular72	chr7:99621042-99621930	889	24	ZKSCAN1	cover
Curcular69	chr6:29643163-29643836	674	24	ZFP57	cover
Curcular74	chr1:117944808-117948267	3460	23	MAN1A2	cover
Curcular73	chr7:155465561-155473602	8042	23	RBM33	cover
Curcular81	chr2:36668401-36669878	1478	22	CRIM1	cover
Curcular78	chr9:19200867-19378876	178010	22	DENND4C	cover
Curcular76	chr20:34302107-34313077	10971	22	RBM39	cover
Curcular82	chr11:61205097-61205585	489	22	SDHAF2	cover
Curcular80	chr4:178274462-178274882	421	22	NEIL3	cover
Curcular79	chr12:70193989-70195501	1513	22	RAB3IP	cover
Curcular77	chr11:9451221-9452550	1330	22	IPO7	cover
Curcular75	chr19:18650181-18650530	350	22	FKBP8	cover
Curcular85	chr4:56277781-56284152	6372	21	TMEM165	cover
Curcular84	chr6:4891947-4892613	667	21	CDYL,CDYL	cover
Curcular83	chr5:167915607-167924353	8747	21	RARS	cover
Curcular86	chr20:57014001-57016139	2139	20	VAPB	cover
Curcular93	chr10:103427643-103436193	8551	20	FBXW4	cover
Curcular91	chr16:85667520-85667738	219	20	GSE1,MIR7851	cover
Curcular89	chr12:116668238-116675510	7273	20	MED13L	cover
Curcular88	chr1:23356966-23377017	20052	20	KDM1A,MIR3115	cover
Curcular92	chr18:8718422-8720494	2073	20	MTCL1	cover
Curcular87	chr18:19345733-19399607	53875	20	MIB1	cover
Curcular90	chr15:67524152-67529158	5007	20	AAGAB,AAGAB	cover
Curcular94	chr5:176370336-176385155	14820	20	UIMC1,UIMC1	cover
Curcular97	chr15:64791492-64792365	874	19	ZNF609	join
Curcular98	chr15:93540187-93545547	5361	19	CHD2	cover
Curcular99	chr4:108603171-108622441	19271	19	PAPSS1	cover
Curcular96	chr11:120345269-120348235	2967	19	ARHGEF12	cover
Curcular95	chr10:95140976-95148911	7936	19	MYOF	cover
Curcular103	chr4:186168448-186188309	19862	18	SNX25	cover
Curcular106	chr1:247319708-247323115	3408	18	ZNF124,ZNF124,ZNF124	cover
Curcular110	chr14:39746138-39748741	2604	18	CTAGE5	cover
Curcular102	chr5:122881111-122893258	12148	18	CSNK1G3	cover
Curcular105	chr18:108835-109105	271	18	ROCK1P1	join
Curcular100	chr12:49333438-49334971	1534	18	ARF3	cover
Curcular101	chr10:5836848-5842668	5821	18	GDI2	cover
Curcular108	chr21:37619815-37620866	1052	18	DOPEY2	cover
Curcular107	chr1:32381496-32385259	3764	18	PTP4A2	cover
Curcular104	chr5:70798426-70808255	9830	18	BDP1	cover
Curcular109	chr7:131060183-131084192	24010	18	MKLN1,MKLN1	cover
Curcular116	chr5:72370569-72373320	2752	17	FCHO2	cover
Curcular118	chr10:102683732-102685776	2045	17	FAM178A,FAM178A	cover
Curcular111	chr14:97299804-97327072	27269	17	VRK1	cover
Curcular120	chr9:20819795-20823114	3320	17	FOCAD	cover
Curcular121	chr2:110342703-110350696	7994	17	2016-09-10	cover
Curcular112	chr9:6880012-6893232	13221	17	KDM4C,KDM4C	cover
Curcular115	chr2:36623757-36669878	46122	17	CRIM1	cover
Curcular119	chr18:74679400-74679637	238	17	ZNF236	cover
Curcular114	chr7:24663282-24708279	44998	17	MPP6	cover
Curcular117	chr11:117023157-117034608	11452	17	PAFAH1B2,PAFAH1B2,PAFAH1B2	cover
Curcular113	chr2:61749746-61761038	11293	17	XPO1	cover
Curcular122	chr7:100410369-100410830	462	16	EPHB4	cover
Curcular131	chr19:17212470-17213367	898	16	MYO9B	cover
Curcular129	chr9:98740343-98766983	26641	16	ERCC6L2	cover
Curcular132	chr7:23650790-23651172	383	16	CCDC126	cover
Curcular128	chr20:36685934-36694658	8725	16	RPRD1B	cover
Curcular133	chr5:138614016-138614818	803	16	SNORA74A,MATR3,SNHG4,SNHG4	cover
Curcular134	chr10:126631026-126631876	851	16	ZRANB1	cover
Curcular125	chr16:69404386-69406258	1873	16	TERF2	cover
Curcular126	chr1:171492360-171502100	9741	16	PRRC2C	cover
Curcular124	chr8:99718695-99719539	845	16	STK3,STK3,STK3	cover
Curcular135	chr5:70797389-70808255	10867	16	BDP1	cover
Curcular123	chr6:82920531-82922510	1980	16	IBTK	cover
Curcular127	chr19:1271328-1272050	723	16	CIRBP,CIRBP,CIRBP	cover
Curcular139	chr7:27824782-27839709	14928	15	TAX1BP1	cover
Curcular141	chr5:21491430-21497305	5876	15	GUSBP1	cover
Curcular143	chr5:137320946-137324004	3059	15	FAM13B	cover
Curcular138	chr5:132428392-132435344	6953	15	HSPA4	cover
Curcular145	chrX:53430498-53430825	328	15	SMC1A	cover
Curcular137	chr16:47531310-47549512	18203	15	PHKB	cover
Curcular144	chr19:19603115-19603521	407	15	GATAD2A,GATAD2A	cover
Curcular136	chr8:37734627-37735069	443	15	RAB11FIP1	cover
Curcular140	chr5:109049221-109065214	15994	15	MAN2A1	cover
Curcular146	chr9:136277419-136278041	623	15	REXO4,REXO4	cover
Curcular142	chr9:33986758-34017187	30430	15	UBAP2	cover
Curcular160	chr5:179688684-179707608	18925	14	MAPK9	cover
Curcular151	chr11:77336008-77336863	856	14	CLNS1A	cover
Curcular159	chr19:3623686-3624160	475	14	CACTIN,CACTIN	cover
Curcular161	chr12:46633462-46637097	3636	14	SLC38A1,SLC38A1,SLC38A1,SLC38A1	cover
Curcular148	chr14:103470265-103478525	8261	14	CDC42BPB	cover
Curcular163	chr6:111208708-111211559	2852	14	AMD1,AMD1	cover
Curcular154	chr7:73100966-73101425	460	14	WBSCR22	cover
Curcular157	chr4:68265442-68266800	1359	14	LOC101927237	near(distance:-16223)
Curcular150	chr14:39648295-39648666	372	14	PNN	cover
Curcular153	chr4:39739040-39776553	37514	14	UBE2K	cover
Curcular158	chr4:128995615-128999117	3503	14	LARP1B,LARP1B	cover
Curcular164	chr1:115005726-115007010	1285	14	TRIM33	cover
Curcular152	chr2:58449077-58459247	10171	14	FANCL	cover
Curcular156	chr17:59853762-59857762	4001	14	BRIP1	cover
Curcular162	chr19:16192723-16197350	4628	14	TPM4,TPM4	cover
Curcular149	chr19:3660964-3661999	1036	14	PIP5K1C,PIP5K1C	cover
Curcular155	chr15:76146727-76175765	29039	14	UBE2Q2,UBE2Q2	cover
Curcular147	chr19:52785364-52786666	1303	14	ZNF766	cover
Curcular183	chr14:45587231-45599993	12763	13	FKBP3	cover
Curcular165	chr13:42439872-42443325	3454	13	VWA8,VWA8	cover
Curcular167	chr8:131164982-131193126	28145	13	ASAP1	cover
Curcular170	chr12:72051306-72054207	2902	13	ZFC3H1	cover
Curcular184	chr6:160103506-160109274	5769	13	SOD2	cover
Curcular175	chr21:17135210-17138460	3251	13	USP25	cover
Curcular174	chr10:126727566-126799662	72097	13	CTBP2,CTBP2	cover
Curcular177	chr3:63898264-63898901	638	13	ATXN7	cover
Curcular173	chr22:42204879-42209826	4948	13	CCDC134	cover
Curcular178	chr9:115030329-115060196	29868	13	PTBP3,PTBP3,MIR3134	cover
Curcular172	chr14:23502577-23502883	307	13	PSMB5,PSMB5	cover
Curcular186	chr1:193110980-193121574	10595	13	CDC73	cover
Curcular168	chr10:112356156-112358048	1893	13	SMC3	cover
Curcular169	chr5:70805292-70806978	1687	13	BDP1	cover
Curcular179	chr18:9583115-9595151	12037	13	PPP4R1	cover
Curcular166	chr1:41536267-41541123	4857	13	SCMH1,SCMH1	cover
Curcular185	chr16:69729039-69729282	244	13	NFAT5,NFAT5	cover
Curcular176	chr3:47663697-47680270	16574	13	SMARCC1	cover
Curcular182	chr2:190656516-190682906	26391	13	PMS1	cover
Curcular181	chr15:62299507-62306191	6685	13	VPS13C	cover
Curcular180	chr8:128902835-128903244	410	13	PVT1	join
Curcular171	chr8:37727938-37735069	7132	13	RAB11FIP1	cover
Curcular196	chr1:121484633-121485311	679	12	EMBP1	near(distance:170947)
Curcular215	chr10:5827105-5842668	15564	12	GDI2	cover
Curcular217	chr4:183812556-183836728	24173	12	DCTD	cover
Curcular199	chr17:44248221-44249598	1378	12	KANSL1	cover
Curcular194	chr3:171965323-171969331	4009	12	FNDC3B,FNDC3B	cover
Curcular222	chr1:36826822-36828257	1436	12	STK40	cover
Curcular198	chr15:76566753-76588078	21326	12	ETFA	cover
Curcular200	chr5:145176005-145205763	29759	12	PRELID2	cover
Curcular203	chr11:9462002-9463744	1743	12	IPO7	cover
Curcular206	chr3:47651556-47719801	68246	12	SMARCC1	cover
Curcular207	chr9:37126309-37126939	631	12	ZCCHC7,ZCCHC7	cover
Curcular192	chr22:46085592-46098727	13136	12	ATXN10	cover
Curcular210	chr2:69565030-69565697	668	12	GFPT1	cover
Curcular223	chr4:88116476-88116842	367	12	KLHL8	cover
Curcular205	chr19:11526613-11527733	1121	12	RGL3	cover
Curcular218	chr1:151611364-151611595	232	12	SNX27	cover
Curcular214	chr2:113057426-113057606	181	12	ZC3H6	cover
Curcular228	chr16:47531310-47581459	50150	12	PHKB	cover
Curcular209	chr2:148653870-148657467	3598	12	ACVR2A,ACVR2A	cover
Curcular201	chr3:170906491-170912424	5934	12	TNIK	cover
Curcular202	chr20:2944918-2945848	931	12	PTPRA,PTPRA	cover
Curcular226	chr7:43679048-43680248	1201	12	COA1	cover
Curcular195	chr18:9931807-9937063	5257	12	VAPA	cover
Curcular219	chr1:155408118-155429689	21572	12	ASH1L	cover
Curcular227	chr11:85722073-85742653	20581	12	PICALM,PICALM	cover
Curcular191	chr3:51575514-51624575	49062	12	RAD54L2	join
Curcular189	chr15:94899366-94945248	45883	12	MCTP2,MCTP2	cover
Curcular225	chr10:70719562-70720005	444	12	DDX21,DDX21	cover
Curcular190	chr7:148543562-148544397	836	12	EZH2	cover
Curcular204	chr3:31617888-31621588	3701	12	STT3B	cover
Curcular211	chr15:90984738-90986710	1973	12	IQGAP1	cover
Curcular197	chr13:100953714-100962162	8449	12	PCCA	cover
Curcular212	chr19:23556544-23557566	1023	12	ZNF91	cover
Curcular188	chr14:102506573-102507010	438	12	DYNC1H1	cover
Curcular208	chr2:135010666-135012215	1550	12	MGAT5	join
Curcular221	chr9:130931331-130943078	11748	12	CIZ1,CIZ1,CIZ1	cover
Curcular193	chr9:134312007-134314448	2442	12	PRRC2B	cover
Curcular216	chr4:54280782-54294350	13569	12	FIP1L1	cover
Curcular213	chr4:25789846-25804084	14239	12	SEL1L3	cover
Curcular187	chr7:11021999-11030474	8476	12	PHF14	cover
Curcular224	chr5:70798426-70806978	8553	12	BDP1	cover
Curcular220	chr3:133894453-133914026	19574	12	RYK	cover
Curcular254	chr19:34921481-34929671	8191	11	UBA2	cover
Curcular230	chr2:47600602-47601187	586	11	EPCAM	cover
Curcular233	chr9:111812563-111812972	410	11	TMEM245	cover
Curcular250	chr2:136505837-136530117	24281	11	UBXN4	cover
Curcular252	chr7:64004085-64004810	726	11	ZNF680	cover
Curcular246	chr14:35331250-35331528	279	11	BAZ1A	cover
Curcular241	chr6:79752560-79770535	17976	11	PHIP	cover
Curcular236	chr2:236706403-236715975	9573	11	AGAP1,AGAP1	cover
Curcular243	chr10:91511103-91522592	11490	11	KIF20B	cover
Curcular256	chr12:124071294-124074996	3703	11	TMED2	cover
Curcular244	chr11:6962802-6977013	14212	11	ZNF215	cover
Curcular258	chr10:93754292-93768032	13741	11	BTAF1	cover
Curcular245	chr2:240929491-240946787	17297	11	NDUFA10	cover
Curcular234	chr8:42914235-42919358	5124	11	FNTA	cover
Curcular232	chr2:191765290-191789319	24030	11	GLS,GLS	cover
Curcular238	chr1:33413823-33415375	1553	11	RNF19B	cover
Curcular260	chr8:27151597-27151827	231	11	TRIM35	cover
Curcular251	chr1:165859441-165860559	1119	11	UCK2	cover
Curcular237	chr10:70227880-70229920	2041	11	DNA2,DNA2	cover
Curcular249	chr9:37424842-37426651	1810	11	GRHPR	cover
Curcular248	chr21:38792601-38802702	10102	11	DYRK1A,DYRK1A	cover
Curcular259	chr11:18312989-18314523	1535	11	HPS5	cover
Curcular235	chr19:8520289-8528570	8282	11	HNRNPM,HNRNPM	cover
Curcular239	chr16:792250-792543	294	11	NARFL	near(distance:1253)
Curcular247	chr11:70200407-70202360	1954	11	PPFIA1	cover
Curcular255	chr16:16205232-16205439	208	11	ABCC1	cover
Curcular242	chr6:47494364-47522502	28139	11	CD2AP	cover
Curcular240	chr15:41961026-41962156	1131	11	MGA	cover
Curcular229	chr2:100078958-100081447	2490	11	REV1	cover
Curcular257	chr2:110321943-110350696	28754	11	2016-09-10	cover
Curcular253	chr11:85733410-85742653	9244	11	PICALM,PICALM	cover
Curcular231	chr3:196807922-196846401	38480	11	DLG1,DLG1	cover
Curcular297	chr1:121484875-121485213	339	10	EMBP1	near(distance:171189)
Curcular302	chr5:74130251-74137504	7254	10	FAM169A	cover
Curcular284	chr3:40502898-40503739	842	10	RPL14,RPL14	cover
Curcular307	chr16:3900298-3901010	713	10	CREBBP	cover
Curcular305	chr3:33109722-33110462	741	10	GLB1	cover
Curcular283	chr8:141828376-141874498	46123	10	PTK2	cover
Curcular303	chr6:87920169-87928449	8281	10	ZNF292	cover
Curcular261	chr2:191523884-191537878	13995	10	NAB1	cover
[truncated: 5,820 more rows]

## Sheet: DKS8.cell.1.txt
name	position	length	H2T-reads	gene	status
[truncated: 11,061 more rows]

[truncated: 10 more sheets: DKS8.cell.2.txt, DKS8.exo.1.txt, DKS8.exo.2.txt, DKS8.exo.3.txt, DLD1.cell.1.txt, DLD1.cell.2.txt, DLD1.exo.1.txt, DLD1.exo.2.txt, DLD1.exo.3.txt, Sheet2]
